# Supplementary material for: Biosynthesis of peptidic thiooxazole metallophores installed by multinuclear nonheme iron enzymes
Source: bioRxiv. 2025 Nov 18:2025.11.18.689057. Preprint. [Version 1] doi: 10.1101/2025.11.18.689057 (PMC12668002; doi:10.1101/2025.11.18.689057)
Supplement: Supplement 2 [file media-2.xlsx]

## Sheet: RefSeq MNIO PME1 pairs
Genus/Species	Nucleotide Accession ID	MNIO RefSeq Accession ID	MNIO Start	MNIO End	MNIO Direction	PME1 RefSeq Accession ID
Pseudoalteromonas sp. LC2018020214	NZ_CP066804.1	WP_002959683.1	1555196	1556027	+	WP_002959685.1
Acidithiobacillus caldus	NZ_JAAOML010000048.1	WP_004870276.1	8330	9164	+	WP_004870273.1
Francisella tularensis	NZ_JAJVLJ010000002.1	WP_003025492.1	604509	603696	-	WP_003020679.1
Francisella tularensis subsp. novicida FSC159	NZ_JACVLZ010000004.1	WP_003039954.1	16147	15334	-	WP_003037012.1
Francisella tularensis subsp. novicida	NZ_JACVMD010000025.1	WP_003039954.1	82039	82852	+	WP_003039951.1
Neisseria elongata subsp. glycolytica	NZ_LS483435.1	WP_003771682.1	1890642	1889781	-	WP_003771678.1
Francisella philomiragia	NZ_JACTRT010000006.1	WP_035722508.1	82826	83639	+	WP_004287492.1
Vibrio splendidus	NZ_MAKF01000108.1	WP_065607032.1	41223	42108	+	WP_004733745.1
Leptospira meyeri	NZ_SORO01000001.1	WP_243836459.1	2214001	2214865	+	WP_004785774.1
Bordetella holmesii	NZ_CP085973.1	WP_076879514.1	3585303	3586068	+	WP_005016932.1
Aeromonas veronii AER39	NZ_JH815581.1	WP_005337568.1	601126	600268	-	WP_005337567.1
Aeromonas veronii AMC34	NZ_JH823256.1	WP_005347060.1	3851219	3850361	-	WP_005347059.1
Aeromonas veronii bv. veronii	NZ_JAGDEQ010000002.1	WP_005350846.1	411132	411990	+	WP_005350847.1
Aeromonas veronii AMC35	NZ_JH815589.1	WP_005359658.1	2155896	2156754	+	WP_005359662.1
Asticcacaulis biprosthecium C19	NZ_GL883078.1	WP_006272984.1	5269	4429	-	WP_006272983.1
Vibrio harveyi CAIM 1792	NZ_AHHQ01000083.1	WP_005453112.1	566181	567048	+	WP_005453113.1
Glaciecola pallidula DSM 14239 = ACAM 615	NZ_KE386814.1	WP_006013039.1	436500	437493	+	WP_006013041.1
Afipia broomeae ATCC 49717	NZ_KB375282.1	WP_006020073.1	1455706	1456600	+	WP_006020074.1
Photobacterium profundum	NZ_PYOD01000002.1	WP_006229147.1	246489	247332	+	WP_006229146.1
Parachlamydia acanthamoebae	NZ_JSAM01000117.1	WP_006341518.1	37514	36665	-	WP_006341519.1
Sulfitobacter indolifex	NZ_CP084951.1	WP_040700967.1	969793	968947	-	WP_007119297.1
Vibrio sinaloensis DSM 21326	NZ_AEVT01000096.1	WP_008079513.1	40744	41611	+	WP_008079514.1
Roseobacter sp. SK209-2-6	NZ_AAYC01000014.1	WP_008209050.1	31227	30372	-	WP_008209049.1
Hydrogenivirga sp. 128-5-R1-1	NZ_ABHJ01000001.1	WP_008285832.1	56841	56028	-	WP_008285831.1
Candidatus Methylacidiphilum fumarolicum	NZ_JAHXRZ010000006.1	WP_208526830.1	131013	130155	-	WP_009059660.1
Neisseria wadsworthii	NZ_CP059565.1	WP_009115940.1	1269859	1270708	+	WP_009115941.1
Neisseria sp. KEM232	NZ_CP022527.1	WP_009425445.1	1899875	1900733	+	WP_009425444.1
Vibrio harveyi	NZ_JH976032.1	WP_009697954.1	137652	138519	+	WP_009697955.1
Vibrio sp. HENC-03	NZ_JH976124.1	WP_009706431.1	356093	356960	+	WP_009706432.1
Mariprofundus ferrooxydans	NZ_LIGC01000003.1	WP_040881871.1	121055	120185	-	WP_009851539.1
Sphingomonas sp. PAMC 26605	NZ_JH584241.1	WP_232280396.1	1433430	1434258	+	WP_010184644.1
Sphingomonas sp. PAMC 26605	NZ_JH584241.1	WP_010184655.1	1440283	1441126	+	WP_010184644.1
Pseudoalteromonas citrea	NZ_AHBZ03000014.1	WP_010362633.1	293363	292541	-	WP_010362634.1
Pseudoalteromonas rubra	NZ_AHCD03000044.1	WP_010380200.1	582446	581609	-	WP_010380198.1
Vibrio cyclitrophicus ZF14	NZ_AIDH02000038.1	WP_010430880.1	951631	952528	+	WP_010430883.1
Vibrio rotiferianus DAT722	NZ_AFAJ01000061.1	WP_010453176.1	123686	124553	+	WP_010453178.1
Pseudomonas sp. S9	NZ_AFFX01000002.1	WP_010484795.1	307238	306341	-	WP_010484794.1
Rickettsiella massiliensis 20B	NZ_AJGC01000001.1	WP_235776148.1	251767	250882	-	WP_010597277.1
Aeromonas sp. S14(2024)	NZ_JBGLQZ010000001.1	WP_139725645.1	782914	783775	+	WP_010634391.1
Legionella pneumophila subsp. pneumophila	NZ_CP064378.1	WP_010946404.1	1881841	1882711	+	WP_010946403.1
Candidatus Protochlamydia amoebophila UWE25	NC_005861.2	WP_011176410.1	2249300	2250161	+	WP_011176411.1
Legionella pneumophila	NZ_JBGNDB010000013.1	WP_061515433.1	34031	33161	-	WP_011213253.1
Legionella pneumophila	NZ_RBEG01000008.1	WP_011214883.1	33459	32589	-	WP_011214882.1
Prochlorococcus marinus str. MIT 9303	NC_008820.1	WP_011826687.1	1824994	1825873	+	WP_011826688.1
Methylibium petroleiphilum PM1	NC_008825.1	WP_011830541.1	3141070	3140173	-	WP_011830540.1
Francisella philomiragia	NZ_JACTRS010000011.1	WP_012280801.1	38710	37897	-	WP_012280802.1
Leptothrix cholodnii SP-6	NC_010524.1	WP_012347554.1	2763183	2762253	-	WP_012347553.1
Francisella tularensis subsp. mediasiatica	NZ_CP130000.1	WP_012429570.1	1132088	1131272	-	WP_012429569.1
Photorhabdus asymbiotica	NZ_RBLJ01000003.1	WP_282958035.1	123301	122470	-	WP_012777059.1
Shewanella violacea DSS12	NC_014012.1	WP_013053485.1	4836649	4835779	-	WP_013053484.1
[Enterobacter] lignolyticus SCF1	NC_014618.1	WP_013364128.1	67495	66664	-	WP_013364127.1
Francisella salina	NC_015696.1	WP_013922867.1	1132482	1133295	+	WP_013922868.1
Nitrosomonas sp. Is79A3	NC_015731.1	WP_013967150.1	3401564	3400706	-	WP_013967149.1
Glaciecola nitratireducens FR1064	NC_016041.1	WP_014109561.1	2863236	2862267	-	WP_014109560.1
Sinorhizobium fredii	NZ_JBGBZV010000004.1	WP_014332174.1	1926375	1927410	+	WP_014332173.1
Pseudomonas sp. 2,4-D	NZ_JAUHUI010000033.1	WP_023389722.1	17526	16692	-	WP_014589845.1
Sinorhizobium fredii	NZ_JBGBYN010000002.1	WP_014763094.1	2687853	2686821	-	WP_014763095.1
Legionella pneumophila	NZ_QFHU01000008.1	WP_014843497.1	18256	19126	+	WP_014843496.1
Burkholderia cepacia GG4	NC_018514.1	WP_014900633.1	2559336	2560227	+	WP_014900634.1
Sinorhizobium meliloti	NZ_RPLQ01000009.1	WP_015241841.1	9041	10073	+	WP_015241842.1
Burkholderia humptydooensis	NZ_JAVA01000029.1	WP_015603135.1	374104	374989	+	WP_015602786.1
Acidobacterium capsulatum ATCC 51196	NC_012483.1	WP_015897738.1	3089712	3088821	-	WP_015897737.1
Vibrio splendidus	NZ_JAUYVY010000006.1	WP_029224558.1	37800	38703	+	WP_017083667.1
Vibrio tasmaniensis ZS-17	NZ_AJZQ02000058.1	WP_029223696.1	440552	439649	-	WP_017112072.1
Vibrio splendidus	NZ_PIGA01000019.1	WP_029222341.1	37972	38875	+	WP_017087799.1
Vibrio harveyi ZJ0603	NZ_JH720474.1	WP_017189647.1	311024	311891	+	WP_017189648.1
Blastomonas sp. AAP53	NZ_ANFZ01000009.1	WP_017671246.1	498032	497165	-	WP_017671245.1
Vibrio harveyi	NZ_BJKR01000013.1	WP_010453176.1	137374	138241	+	WP_017818441.1
Teredinibacter turnerae T8402	NZ_KB906774.1	WP_018014281.1	18818	19706	+	WP_018014280.1
Sinorhizobium meliloti 4H41	NZ_AQWP01000011.1	WP_018098222.1	148367	147335	-	WP_018098221.1
Teredinibacter turnerae	NZ_CP149817.1	WP_018276091.1	1293364	1294264	+	WP_018276092.1
Mariprofundus ferrooxydans M34	NZ_KB902158.1	WP_018294566.1	14167	15028	+	WP_018294567.1
Paraburkholderia sp. WSM4179	NZ_JARZAF010000001.1	WP_018422955.1	1046034	1045143	-	WP_018422956.1
Chromobacterium sp. IRSSSOUMB001	NZ_JALCYU010000010.1	WP_249605250.1	80005	79165	-	WP_019104468.1
Sphingomonas sp. WG	NZ_LNOS01000056.1	WP_019370051.1	21380	20480	-	WP_019370050.1
Teredinibacter turnerae T8412	NZ_KB906798.1	WP_019604247.1	230146	229246	-	WP_019604246.1
Rhizobium leguminosarum bv. viciae 248	NZ_CP048280.1	WP_020048747.1	690055	689029	-	WP_020048746.1
Marinobacterium rhizophilum DSM 18822	NZ_KB899104.1	WP_020682548.1	103367	104216	+	WP_020682549.1
Sorangium cellulosum So0157-2	NC_021658.1	WP_020739072.1	10183791	10184673	+	WP_020739073.1
Leptospira meyeri serovar Semaranga str. Veldrot Semarang 173	NZ_ANIL01000011.1	WP_231292488.1	474341	475205	+	WP_020776802.1
Aeromonas veronii Hm21	NZ_CP059396.1	WP_021230662.1	2989528	2988670	-	WP_021230663.1
Ideonella sp. B508-1	NZ_BADL01000505.1	WP_022982251.1	2151	1263	-	WP_022982250.1
Bacteriovorax sp. DB6_IX	NZ_AUNJ01000376.1	WP_021278428.1	12598	13408	+	WP_021278430.1
Halomonas huangheensis	NZ_CP013106.1	WP_081694633.1	3555658	3556555	+	WP_021818463.1
Geothrix fermentans DSM 14018	NZ_AUAU01000008.1	WP_026852468.1	1976	1103	-	WP_026852467.1
Rhizobium mongolense	NZ_JACIFX010000003.1	WP_022714944.1	367273	368299	+	WP_022714943.1
Leucothrix mucor DSM 2157	NZ_ATTE01000001.1	WP_022953016.1	3216968	3216140	-	WP_022953015.1
Asticcacaulis sp. AC466	NZ_AWGE01000011.1	WP_023458368.1	40983	40122	-	WP_023458372.1
Asticcacaulis sp. AC466	NZ_AWGE01000011.1	WP_023458371.1	41902	42751	+	WP_023458372.1
Sulfurospirillum arcachonense DSM 9755	NZ_JFBL01000003.1	WP_037940181.1	145426	146245	+	WP_024954190.1
Sneathiella glossodoripedis JCM 23214	NZ_BAMS01000001.1	WP_199899191.1	245073	245964	+	WP_025897092.1
Ensifer sp. WSM1721	NZ_CP165783.1	WP_026620873.1	1367237	1368269	+	WP_026620874.1
Legionella pneumophila	NZ_JAQRLI010000001.1	WP_027220284.1	500066	500936	+	WP_027220285.1
Legionella pneumophila subsp. pascullei	NZ_CAAAIJ010000006.1	WP_027223718.1	120724	121594	+	WP_027223717.1
Legionella pneumophila	NZ_UGOQ01000002.1	WP_011945823.1	782585	781715	-	WP_027226337.1
Legionella pneumophila	NZ_JBGNDC010000017.1	WP_027228636.1	33883	33013	-	WP_027228637.1
Legionella pneumophila	NZ_JBGNCZ010000010.1	WP_027264624.1	27926	27056	-	WP_027264623.1
Legionella pneumophila	NZ_RBEF01000002.1	WP_027266729.1	27776	26906	-	WP_027266728.1
Legionella sainthelensi	NZ_CAAAJE010000004.1	WP_027269858.1	34026	34908	+	WP_027269857.1
Neomelitea salexigens DSM 19753	NZ_KE383819.1	WP_027875177.1	106599	105717	-	WP_027875176.1
Sinorhizobium arboris LMG 14919	NZ_ATYB01000009.1	WP_027998751.1	203790	202758	-	WP_027998750.1
Ferrimonas futtsuensis DSM 18154	NZ_AUGL01000014.1	WP_035385298.1	35914	35089	-	WP_028109456.1
Ferrimonas kyonanensis DSM 18153	NZ_KE384367.1	WP_051252906.1	14931	14091	-	WP_028114578.1
Paraburkholderia nodosa DSM 21604	NZ_JAFA01000022.1	WP_028206440.1	46221	47112	+	WP_028206441.1
Legionella pneumophila	NZ_LEAT01000004.1	WP_161513983.1	33914	33044	-	WP_028379731.1
Teredinibacter turnerae	NZ_CP149818.1	WP_028876486.1	3993290	3992402	-	WP_028876485.1
Teredinibacter turnerae T8513	NZ_AUGB01000016.1	WP_028886007.1	126871	127771	+	WP_028886008.1
Acidithiobacillus thiooxidans	NZ_JABBDW010000035.1	WP_215891316.1	19834	20710	+	WP_031575838.1
Pseudomonas sp. 2023EL-01195	NZ_JAWQCL010000048.1	WP_003452318.1	158	995	+	WP_031288691.1
Polaromonas glacialis	NZ_KL448323.1	WP_029525793.1	2365119	2364264	-	WP_029525792.1
Bordetella hinzii	NZ_CP138903.1	WP_142096827.1	2119833	2120649	+	WP_029579840.1
Vibrio sp. L85	NZ_LPVH01000257.1	WP_029788293.1	57654	56787	-	WP_029788294.1
Vibrio parahaemolyticus	NZ_OX328348.1	WP_029851283.1	13478	14345	+	WP_029851281.1
Yersinia mollaretii ATCC 43969	NZ_CP054043.1	WP_032814040.1	517722	516885	-	WP_032814042.1
Bordetella bronchiseptica MBORD707	NZ_JGXR01000001.1	WP_033462895.1	81740	82610	+	WP_033462876.1
Hyphomonas chukchiensis	NZ_AWFG01000052.1	WP_034742387.1	179480	180338	+	WP_034742391.1
Endozoicomonas numazuensis	NZ_JOKH01000002.1	WP_034834863.1	366909	367734	+	WP_034834864.1
Sinorhizobium sojae CCBAU 05684	NZ_CP023068.1	WP_034856218.1	1772337	1771308	-	WP_034856216.1
Francisella philomiragia	NZ_JACTSY010000002.1	WP_035736333.1	205646	204833	-	WP_035736331.1
Caballeronia glathei	NZ_CADFFX010000017.1	WP_035938635.1	38761	37909	-	WP_035938637.1
Methylobacillus glycogenes JCM 2850	NZ_BAMT01000008.1	WP_036266060.1	134860	134077	-	WP_036266058.1
Nitratireductor basaltis	NZ_JMQM01000001.1	WP_036478717.1	144625	143689	-	WP_036478714.1
Sinorhizobium fredii	NZ_JBGCBM010000004.1	WP_037399079.1	2136769	2135734	-	WP_037399076.1
Sinorhizobium sp. CCBAU 05631	NZ_CP023064.1	WP_037415899.1	1342946	1341914	-	WP_037415902.1
Legionella pneumophila	NZ_JBGNCX010000010.1	WP_038837692.1	83227	84097	+	WP_038837690.1
Vibrio jasicida 090810c	NZ_CP025793.1	WP_010453176.1	529919	529052	-	WP_038869088.1
Vibrio jasicida CAIM 1864 = LMG 25398	NZ_BAOG01000055.1	WP_038879533.1	33888	33021	-	WP_038879530.1
Vibrio campbellii 200612B	NZ_BANY01000075.1	WP_010453176.1	63961	64828	+	WP_038891788.1
Vibrio owensii	NZ_UHIN01000001.1	WP_038894475.1	1744263	1743396	-	WP_038894477.1
Vibrio harveyi	NZ_CP118579.1	WP_069687830.1	1418702	1417835	-	WP_038899296.1
Bordetella avium	NZ_QVSO01000001.1	WP_236824187.1	559967	559157	-	WP_039051845.1
Pseudoalteromonas distincta	NZ_JASGWX010000002.1	WP_002959683.1	205889	206720	+	WP_039489944.1
Candidatus Protochlamydia amoebophila	NZ_JSAN01000133.1	WP_039360533.1	37721	38582	+	WP_039360535.1
Methylacidiphilum kamchatkense Kam1	NZ_CP037899.1	WP_039720694.1	1333679	1332815	-	WP_039720695.1
Vibrio owensii	NZ_BBKN01000004.1	WP_039840497.1	350513	351380	+	WP_039840498.1
Vibrio jasicida	NZ_PKNF01000090.1	WP_039977533.1	40744	41611	+	WP_039977534.1
Vibrio sagamiensis NBRC 104589	NZ_BJXJ01000008.1	WP_039983482.1	15198	14331	-	WP_039983483.1
Vibrio owensii LMG 25430	NZ_BAOE01000047.1	WP_039986064.1	54931	54064	-	WP_039986062.1
Candidatus Francisella endociliophora	NZ_CP009574.1	WP_040008296.1	554050	553237	-	WP_040008293.1
Rhizobium sophoriradicis	NZ_CP104153.1	WP_040112703.1	253714	254740	+	WP_040112704.1
Sinorhizobium fredii GR64	NZ_CP137017.1	WP_040960454.1	2007031	2005996	-	WP_040960455.1
Vibrio owensii	NZ_BBPJ01000003.1	WP_005453112.1	213348	212481	-	WP_041056417.1
Aeromonas sobria	NZ_JAGDEP010000003.1	WP_042018896.1	79921	79063	-	WP_042018897.1
Teredinibacter turnerae	NZ_CP149819.1	WP_015818496.1	3891520	3890632	-	WP_041590273.1
Aeromonas jandaei	NZ_CP149571.1	WP_042031185.1	3685039	3684181	-	WP_042031183.1
Aeromonas veronii	NZ_MRZQ01000005.1	WP_042056351.1	115842	114984	-	WP_042056349.1
Aeromonas allosaccharophila	NZ_CDCB01000011.1	WP_042057703.1	47167	46309	-	WP_042057701.1
Aeromonas veronii bv. sobria	NZ_CDBQ01000032.1	WP_042081513.1	7611	6753	-	WP_042081511.1
Candidatus Protochlamydia sp. R18	NZ_BASL01000752.1	WP_042281987.1	5103	4242	-	WP_042281986.1
Legionella pneumophila serogroup 1	NZ_BAYQ01000071.1	WP_042237974.1	28111	27241	-	WP_042237972.1
Chthoniobacter flavus	NZ_SLWZ01000005.1	WP_042726052.1	2770	1921	-	WP_042726038.1
Francisella philomiragia	NZ_CP009444.1	WP_042517984.1	1119245	1120058	+	WP_042517986.1
Sinorhizobium fredii CCBAU 83643	NZ_AJQQ01000179.1	WP_042777948.1	6383	7418	+	WP_042777949.1
Francisella philomiragia	NZ_JACTRR010000001.1	WP_042523560.1	79837	80650	+	WP_042523558.1
Aeromonas encheleia	NZ_LR134376.1	WP_042654303.1	3265869	3265026	-	WP_042653900.1
Burkholderia humptydooensis	NZ_CP065687.1	WP_006027318.1	643211	642326	-	WP_043282756.1
Aeromonas piscicola	NZ_CDBL01000007.1	WP_042865748.1	37818	38676	+	WP_042865749.1
Aeromonas sp. L_1B5_3	NZ_JXIR01000002.1	WP_043849467.1	85124	84311	-	WP_043849466.1
Francisella philomiragia	NZ_CP009440.1	WP_044526485.1	1401254	1400441	-	WP_044526484.1
Thalassomonas actiniarum	NZ_CP059736.1	WP_044833787.1	145216	146185	+	WP_044833788.1
Thalassomonas viridans	NZ_CP059734.1	WP_063890926.1	749191	748204	-	WP_044841920.1
Legionella fallonii LLAP-10	NZ_LN614827.1	WP_045096655.1	3239622	3240465	+	WP_045096659.1
Legionella fallonii LLAP-10	NZ_LN614827.1	WP_045096660.1	3244550	3243668	-	WP_045096659.1
Vibrio campbellii	NZ_JAJVEK010000049.1	WP_045400122.1	30230	31097	+	WP_045400118.1
Vibrio campbellii	NZ_BBKV01000158.1	WP_045374311.1	114522	113655	-	WP_045374307.1
Vibrio campbellii	NZ_CP025954.1	WP_045383820.1	504516	503649	-	WP_045383817.1
Vibrio jasicida	NZ_BBLA01000032.1	WP_045405959.1	105777	104910	-	WP_045405956.1
Vibrio campbellii	NZ_MWRX01000002.1	WP_050913953.1	497845	498712	+	WP_045416006.1
Vibrio jasicida	NZ_BBKZ01000024.1	WP_045421721.1	292491	291624	-	WP_045421719.1
Vibrio campbellii	NZ_BBKX01000020.1	WP_010453176.1	233688	232821	-	WP_045454249.1
Vibrio owensii	NZ_BBKO01000087.1	WP_005453112.1	560585	561452	+	WP_045483926.1
Vibrio harveyi	NZ_BBKY01000006.1	WP_005453112.1	478319	477452	-	WP_045486258.1
Vibrio navarrensis	NZ_MPKM01000005.1	WP_202933830.1	190765	189898	-	WP_045571382.1
Teredinibacter turnerae	NZ_LANC01000011.1	WP_045826336.1	698663	697763	-	WP_045826335.1
Marinomonas sp. S3726	NZ_JXYC01000006.1	WP_046016317.1	300530	301451	+	WP_046016318.1
Vibrio sp. 10N.247.311.51	NZ_JBFSVK010000006.1	WP_372142216.1	102542	103427	+	WP_046225232.1
Vibrio diabolicus	NZ_JBHDZG010000011.1	WP_047010215.1	15911	15041	-	WP_047010214.1
Vibrio campbellii	NZ_MNLF01000001.1	WP_010453176.1	520790	521657	+	WP_047476467.1
Vibrio harveyi VHJR7	NZ_CAUO01000009.1	WP_010453176.1	310408	311275	+	WP_047514236.1
Vibrio coralliirubri	NZ_LK934187.1	WP_048612157.1	94830	95715	+	WP_048612072.1
Vibrio coralliirubri	NZ_LNRG01000006.1	WP_061039232.1	451019	450134	-	WP_048615926.1
Neisseria elongata subsp. glycolytica	NZ_JVVT01000108.1	WP_049250248.1	106976	106115	-	WP_049250247.1
Neisseria elongata subsp. glycolytica	NZ_JVHH01000066.1	WP_049254142.1	217147	216286	-	WP_049254143.1
Neisseria sp. 27098_8_139	NZ_JAPWBA010000011.1	WP_371464884.1	22948	23791	+	WP_049352463.1
Vibrio harveyi	NZ_JPTM01000065.1	WP_049534897.1	2447	1580	-	WP_049534899.1
Stenotrophomonas geniculata	NZ_JAWISL010000015.1	WP_049413507.1	93019	92173	-	WP_049413505.1
Stenotrophomonas muris	NZ_JBDJLR010000022.1	WP_032956527.1	28183	27307	-	WP_049442203.1
Stenotrophomonas geniculata	NZ_JBHRFL010000024.1	WP_019659081.1	55173	56049	+	WP_049455539.1
Yersinia mollaretii	NZ_JAZHGQ010000009.1	WP_049648692.1	6678	7515	+	WP_049648691.1
Yersinia mollaretii	NZ_CQDS01000008.1	WP_049609189.1	87523	88360	+	WP_049609191.1
Yersinia mollaretii	NZ_JAQIRS010000004.1	WP_167312623.1	210548	211385	+	WP_049679320.1
Pseudoalteromonas sp. R96	NZ_JASJUV010000001.1	WP_049862944.1	1111777	1110940	-	WP_049862943.1
Silvibacterium bohemicum	NZ_JACHEK010000005.1	WP_050059393.1	581823	580935	-	WP_050059394.1
Yersinia mollaretii	NZ_CAWRDO010000045.1	WP_050142935.1	207883	208720	+	WP_050142937.1
Aeromonas veronii	NZ_JRBE01000024.1	WP_043825692.1	65927	66785	+	WP_050498491.1
Aeromonas jandaei Riv2	NZ_JFDL01000003.1	WP_041208531.1	85102	84244	-	WP_050490053.1
Yersinia mollaretii	NZ_PGLU01000007.1	WP_050538076.1	6533	7370	+	WP_050538075.1
Aeromonas lacus	NZ_JRGM01000016.1	WP_033112923.1	33948	33090	-	WP_050513384.1
Yersinia mollaretii	NZ_JAASAI010000006.1	WP_050142935.1	8985	9822	+	WP_050536591.1
Vibrio coralliirubri	NZ_LK933828.1	WP_046225238.1	37672	38557	+	WP_050645116.1
Vibrio coralliirubri	NZ_LK933607.1	WP_050649101.1	51641	52526	+	WP_050649087.1
Vibrio harveyi	NZ_JPTS01000243.1	WP_050932589.1	1327	2194	+	WP_050932590.1
Aeromonas sp. R9-1	NZ_JBFOCY010000103.1	WP_368165738.1	4712	3839	-	WP_050665661.1
Vibrio campbellii	NZ_JPTJ01000384.1	WP_005453112.1	1319	2186	+	WP_050906046.1
Aeromonas tecta	NZ_CDCA01000045.1	WP_050720199.1	5086	4231	-	WP_050720358.1
Vibrio coralliirubri	NZ_LK934574.1	WP_050653531.1	150631	149746	-	WP_050653486.1
Vibrio campbellii	NZ_JPTF01000190.1	WP_050909583.1	38215	37348	-	WP_050909582.1
Vibrio harveyi	NZ_JPTK01000085.1	WP_050924094.1	5532	4665	-	WP_050924093.1
Vibrio campbellii	NZ_JPTH01001175.1	WP_051118701.1	5875	5286	-	WP_051118700.1
Vibrio harveyi	NZ_JPTP01000150.1	WP_050907220.1	7779	8646	+	WP_050907221.1
Aeromonas molluscorum 848	NZ_AQGQ01000098.1	WP_005903909.1	9624	10476	+	WP_051106604.1
Vibrio harveyi	NZ_JACGMG010000004.1	WP_010453176.1	2288642	2287775	-	WP_050921154.1
Vibrio harveyi	NZ_LRIF02000001.1	WP_050935345.1	255027	255894	+	WP_050935344.1
Vibrio harveyi	NZ_CP118577.1	WP_010453176.1	1836462	1835595	-	WP_050941179.1
Methylibium sp. T29-B	NZ_AZSN01000093.1	WP_036233602.1	4917	4020	-	WP_051495796.1
Pseudovibrio exalbescens	NZ_LVVZ01000015.1	WP_036489046.1	156099	156984	+	WP_051269072.1
Rhodoferax saidenbachensis	NZ_CP019239.1	WP_029708289.1	4251965	4251050	-	WP_051391945.1
Shewanella waksmanii ATCC BAA-643	NZ_JAEH01000014.1	WP_028772862.1	59898	60738	+	WP_051484527.1
Andreprevotia chitinilytica DSM 18519	NZ_JONM01000012.1	WP_051711073.1	2784	3747	+	WP_051711075.1
Thalassospira australica	NZ_JRJE01000031.1	WP_033070035.1	618278	617405	-	WP_052065979.1
Thiothrix lacustris DSM 21227	NZ_JHYQ01000012.1	WP_051542945.1	93882	93042	-	WP_051542939.1
Andreprevotia chitinilytica DSM 18519	NZ_JONM01000006.1	WP_035055815.1	134648	133790	-	WP_051710626.1
Neochlamydia sp. TUME1	NZ_JRXI01000210.1	WP_039386749.1	3879	4758	+	WP_052244110.1
Nitrincola sp. A-D6	NZ_JRLB01000005.1	WP_235263368.1	9738	8832	-	WP_052063318.1
Colwellia psychrerythraea	NZ_JQEC01000042.1	WP_231562071.1	150625	149746	-	WP_052093808.1
Aeromonas bestiarum	NZ_JPWL01000006.1	WP_043135232.1	39159	40017	+	WP_052159039.1
Sphingopyxis sp. LC81	NZ_JNFD01000023.1	WP_235212032.1	2494	3457	+	WP_052187560.1
Aeromonas rivuli	NZ_CDBJ01000044.1	WP_157013975.1	22279	23131	+	WP_052448213.1
Neochlamydia sp. S13	NZ_AP017977.1	WP_042241637.1	2182954	2182075	-	WP_052354552.1
Oleiagrimonas soli	NZ_JACHET010000001.1	WP_043104185.1	2709053	2709920	+	WP_052395304.1
Paraburkholderia heleia NBRC 101817	NZ_BBJH01000018.1	WP_042265595.1	10813	11692	+	WP_052405955.1
Neochlamydia sp. EPS4	NZ_JSDQ01000017.1	WP_042241637.1	13357	12478	-	WP_052435892.1
Aeromonas veronii	NZ_CDDU01000023.1	WP_040067799.1	81481	80623	-	WP_052447151.1
Chromobacterium vaccinii	NZ_JZJJ01000006.1	WP_046166642.1	13460	12620	-	WP_052717334.1
Aquincola tertiaricarbonis	NZ_JZUE01000005.1	WP_046112227.1	59579	58721	-	WP_052736179.1
Chromobacterium vaccinii	NZ_JZJL01000011.1	WP_046156473.1	55374	54534	-	WP_052729211.1
Vibrio harveyi	NZ_LGYT01000019.1	WP_053049572.1	103894	104761	+	WP_053049575.1
Vibrio harveyi	NZ_LGYS01000056.1	WP_053053336.1	42081	41214	-	WP_053053335.1
Vogesella sp. EB	NZ_LFDT01000002.1	WP_047965774.1	283541	284396	+	WP_053068039.1
Chromobacterium sp. LK11	NZ_LDUR01000029.1	WP_156187933.1	85480	84649	-	WP_053077457.1
Sandaracinus amylolyticus	NZ_CP011125.1	WP_053237380.1	8799136	8798305	-	WP_053237379.1
Vibrio splendidus	NZ_LIZL01000014.1	WP_054542136.1	52655	53540	+	WP_054542118.1
Aeromonas dhakensis	NZ_KQ464177.1	WP_054545144.1	1170307	1169446	-	WP_054545509.1
Neisseria sp. 83E34	NZ_LGYH01000001.1	WP_054617571.1	132166	133015	+	WP_054617572.1
Vibrio harveyi	NZ_CP154265.1	WP_010453176.1	1067252	1066385	-	WP_054822298.1
Rhodobacter capsulatus	NZ_CP061202.1	WP_055211337.1	1770832	1771690	+	WP_055211339.1
Agarivorans gilvus	NZ_BMDY01000040.1	WP_055732673.1	4335	5229	+	WP_055732672.1
Ralstonia solanacearum	NZ_CDRJ01000001.1	WP_055324606.1	555566	556577	+	WP_055324607.1
Methylophilus sp. Leaf459	NZ_LMQX01000003.1	WP_082504873.1	139813	139030	-	WP_055830288.1
Duganella sp. Root198D2	NZ_LMIC01000003.1	WP_057245754.1	141726	140907	-	WP_055928018.1
Methylophilus sp. Leaf414	NZ_LMQQ01000002.1	WP_082488006.1	387965	388748	+	WP_055869407.1
Erwinia sp. B116	NZ_JRZZ01000016.1	WP_101506070.1	77973	77103	-	WP_056234692.1
Pelomonas sp. Root662	NZ_LMHE01000013.1	WP_056271110.1	652801	653635	+	WP_056271113.1
Methylibium sp. Root1272	NZ_LMDY01000012.1	WP_056318272.1	433450	434344	+	WP_056317490.1
Sphingopyxis sp. Root1497	NZ_LMGF01000003.1	WP_056346297.1	1274250	1275120	+	WP_056346300.1
Sphingopyxis sp. Root1497	NZ_LMGF01000004.1	WP_056348201.1	540084	539238	-	WP_056348199.1
Rhizobacter sp. Root1221	NZ_LMDI01000056.1	WP_056670100.1	81668	80822	-	WP_056670094.1
Ferrovum sp. JA12	NZ_LJWX01000002.1	WP_160318131.1	809753	808877	-	WP_056930491.1
Pelomonas sp. Root1217	NZ_LMDC01000031.1	WP_057301234.1	52385	51530	-	WP_057301158.1
Pseudohongiella spirulinae	NZ_CP013189.1	WP_058022728.1	2935604	2936420	+	WP_058022729.1
Aeromonas allosaccharophila	NZ_LKKI01000046.1	WP_058054022.1	33649	32791	-	WP_058054021.1
Aeromonas veronii	NZ_CP121851.1	WP_058055937.1	1490232	1491090	+	WP_058055938.1
Aeromonas veronii	NZ_LKKH01000004.1	WP_058055937.1	23417	22559	-	WP_058058745.1
Aquabacterium parvum	NZ_LFRI01000144.1	WP_083505825.1	88081	87295	-	WP_058086656.1
Aquabacterium parvum	NZ_LFRI01000157.1	WP_058086898.1	81857	81011	-	WP_058086897.1
Thalassovita autumnalis	NZ_CYSB01000004.1	WP_058241737.1	125602	126463	+	WP_058241738.1
Ruegeria atlantica	NZ_CYPU01000006.1	WP_058275885.1	117335	116477	-	WP_058275884.1
Ruegeria denitrificans	NZ_CYUD01000002.1	WP_058280706.1	375785	376643	+	WP_058280707.1
Aeromonas salmonicida	NZ_PSZI01000005.1	WP_058395727.1	271212	272070	+	WP_058395728.1
Legionella maceachernii	NZ_CAAAIB010000005.1	WP_058452927.1	227786	228659	+	WP_058452926.1
Sphingopyxis sp. H100	NZ_LNSI01000024.1	WP_058457292.1	26721	27582	+	WP_058457291.1
Legionella nautarum	NZ_CAAAIF010000001.1	WP_058504085.1	366519	367401	+	WP_058504084.1
Legionella quinlivanii	NZ_JAPHPE010000001.1	WP_265663331.1	2393188	2394025	+	WP_058506414.1
Paucibacter sp. KCTC 42545	NZ_CP013692.1	WP_058719482.1	1572590	1573481	+	WP_058719483.1
Sphingopyxis sp. HIX	NZ_LNSB01000070.1	WP_197411772.1	11709	10863	-	WP_058810518.1
Sphingopyxis sp. H050	NZ_LNRZ01000001.1	WP_058814730.1	77874	78735	+	WP_058814731.1
Sphingopyxis sp. H050	NZ_LNRZ01000005.1	WP_058816967.1	259546	260392	+	WP_058816968.1
Vibrio sp. MEBiC08052	NZ_KQ947475.1	WP_059119898.1	480117	479196	-	WP_059119897.1
Aeromonas salmonicida	NZ_JZTF01000010.1	WP_059168548.1	71556	70698	-	WP_059168547.1
Parachlamydia acanthamoebae	NZ_BAWW01000066.1	WP_006341518.1	511918	512767	+	WP_059360416.1
Burkholderia ubonensis	NZ_LOVB01000122.1	WP_059592719.1	80551	81442	+	WP_059592720.1
Burkholderia ubonensis	NZ_LOVU01000120.1	WP_059618389.1	53509	52621	-	WP_059618386.1
Burkholderia ubonensis	NZ_LPDP01000031.1	WP_059768856.1	32592	33483	+	WP_059724929.1
Burkholderia ubonensis	NZ_LPEL01000004.1	WP_059909601.1	215945	215054	-	WP_060006672.1
Erythrobacter donghaensis	NZ_LSIP01000753.1	WP_066114808.1	468	1317	+	WP_060976943.1
Burkholderia ubonensis	NZ_LPFI01000069.1	WP_060096071.1	109504	108613	-	WP_060096069.1
Burkholderia ubonensis	NZ_LPGH01000206.1	WP_060183461.1	201827	200936	-	WP_060183459.1
Burkholderia ubonensis	NZ_LPHJ01000104.1	WP_060204372.1	217420	218311	+	WP_060204373.1
Burkholderia ubonensis	NZ_LPJP01000045.1	WP_060242657.1	179112	178221	-	WP_060242655.1
Burkholderia ubonensis	NZ_LPMI01000071.1	WP_060294657.1	116016	115125	-	WP_060294656.1
Burkholderia territorii	NZ_LPLZ01000081.1	WP_060348672.1	49050	49887	+	WP_060348673.1
Burkholderia ubonensis	NZ_LPML01000056.1	WP_060366226.1	15722	14831	-	WP_060366225.1
Vibrio splendidus	NZ_LNRE01000003.1	WP_060982177.1	419767	418864	-	WP_060982047.1
Vibrio sp. CUB2	NZ_LNRB01000001.1	WP_061007631.1	357767	358634	+	WP_061007632.1
Vibrio splendidus	NZ_LNRF01000002.1	WP_060982177.1	208203	209106	+	WP_061017932.1
Vibrio splendidus	NZ_AP025508.1	WP_061024353.1	1956204	1955319	-	WP_061024179.1
Vibrio jasicida	NZ_PKNG01000024.1	WP_010453176.1	9409	10276	+	WP_061035336.1
Vibrio harveyi	NZ_CP080097.1	WP_061065968.1	1868558	1867691	-	WP_061065969.1
Legionella pneumophila	NZ_JAPXHW010000016.1	WP_061690767.1	95957	96827	+	WP_061467563.1
Legionella pneumophila	NZ_LAZZ01000017.1	WP_011214883.1	29386	28516	-	WP_061468772.1
Legionella pneumophila	NZ_KQ973535.1	WP_011213254.1	64270	65140	+	WP_061476388.1
Legionella pneumophila	NZ_LBMS01000008.1	WP_061489527.1	83410	84280	+	WP_061489528.1
Legionella pneumophila	NZ_LBAK01000011.1	WP_011945823.1	28103	27233	-	WP_061512125.1
Legionella pneumophila	NZ_LEAN01000045.1	WP_161517251.1	96120	96990	+	WP_061513916.1
Legionella pneumophila	NZ_FJDD01000010.1	WP_061640144.1	87084	87954	+	WP_061640145.1
Legionella pneumophila	NZ_QFKL01000005.1	WP_061692533.1	341340	342210	+	WP_061692532.1
Sphingomonas aquatilis	NZ_JACIDB010000012.1	WP_061781380.1	9773	10613	+	WP_061781381.1
Legionella pneumophila	NZ_CP117817.1	WP_061784187.1	763421	762551	-	WP_061784186.1
Pseudomonas alcaligenes	NZ_CP014784.1	WP_061905069.1	3633161	3632291	-	WP_061905068.1
Vibrio mediterranei NBRC 15635	NZ_BCUE01000024.1	WP_062462933.1	20372	21239	+	WP_062462936.1
[Enterobacter] lignolyticus	NZ_CP012871.1	WP_062742361.1	4558654	4559485	+	WP_062742362.1
Pseudovibrio sp. W64	NZ_LMCI01000007.1	WP_063302807.1	125660	124757	-	WP_063302806.1
Tistrella mobilis	NZ_CP121045.1	WP_062763670.1	3564078	3563217	-	WP_062763669.1
Marinomonas sp. SBI8L	NZ_JSEO01000007.1	WP_063338616.1	31164	32085	+	WP_063338617.1
Vibrio jasicida	NZ_PKNK01000049.1	WP_063344505.1	76182	75315	-	WP_063344504.1
Vibrio parahaemolyticus	NZ_CP011406.1	WP_029851283.1	1261965	1262832	+	WP_063517323.1
Burkholderia sp. MSMB1589WGS	NZ_LNJT01000008.1	WP_063533908.1	59931	59046	-	WP_063533907.1
Vibrio barjaei	NZ_JAPQMW010000033.1	WP_268680245.1	47978	47111	-	WP_063602820.1
Vibrio diabolicus	NZ_JAMQRI010000192.1	WP_258670366.1	15794	14924	-	WP_065646716.1
Sphingomonas sp. TDK1	NZ_LXVY01000027.1	WP_064312361.1	128525	129365	+	WP_064312362.1
Aeromonas veronii	NZ_JAUUAT010000002.1	WP_064338244.1	460232	459374	-	WP_064338243.1
Aeromonas dhakensis	NZ_LZFM01000053.1	WP_065018624.1	231409	230548	-	WP_065018640.1
Acidithiobacillus thiooxidans	NZ_LWRY01000227.1	WP_065974642.1	7585	8398	+	WP_065974643.1
Photobacterium kishitanii	NZ_LZFD01000034.1	WP_065191442.1	377973	377151	-	WP_065191441.1
Photorhabdus australis subsp. thailandensis	NZ_LOMY01000030.1	WP_276204138.1	27760	26929	-	WP_065822251.1
Sphingobium sp. TKS	NZ_CP005083.1	WP_066553748.1	651082	651994	+	WP_066553754.1
Sphingomonas sp. CCH9-E2	NZ_LSJM01000441.1	WP_066660283.1	25851	25014	-	WP_066682668.1
Rhizorhabdus dicambivorans	NZ_NWUF01000011.1	WP_066962958.1	95222	94376	-	WP_066962956.1
Erythrobacter donghaensis	NZ_LSKM01000113.1	WP_230960855.1	2814	3720	+	WP_067401774.1
Rhizorhabdus dicambivorans	NZ_NWUF01000022.1	WP_083216005.1	71751	70824	-	WP_066966771.1
Sphingorhabdus sp. M41	NZ_CP014545.1	WP_082788428.1	257066	256193	-	WP_067197298.1
Ferrovum sp. PN-J185	NZ_JAJHPY010000001.1	WP_067493547.1	6009	5133	-	WP_067493549.1
Marinobacterium aestuarii	NZ_CP015839.1	WP_067384245.1	3502489	3503338	+	WP_067384248.1
Marinobacterium profundum	NZ_BCNS01000002.1	WP_067285812.1	42324	43173	+	WP_067285813.1
Novosphingobium sp. FSW06-99	NZ_KQ954252.1	WP_067613339.1	434495	435377	+	WP_067613341.1
Novosphingobium sp. FSW06-99	NZ_KQ954253.1	WP_067614101.1	375413	376259	+	WP_067614103.1
Ferrimonas marina	NZ_FQXG01000001.1	WP_067658550.1	680608	681460	+	WP_067658553.1
Neptuniibacter marinus	NZ_LUTR01000010.1	WP_197468041.1	43066	42136	-	WP_067866323.1
Neptuniibacter pectenicola	NZ_LUTS01000001.1	WP_197462704.1	382887	381957	-	WP_067982148.1
Rheinheimera sp. SA_1	NZ_LXWK01000002.1	WP_068059682.1	71899	71032	-	WP_068059679.1
Novosphingobium rosa NBRC 15208	NZ_BCZE01000008.1	WP_068080794.1	30672	31503	+	WP_068080797.1
Oleiphilus sp. HI0079	NZ_LWFT01000783.1	WP_068451620.1	10758	11625	+	WP_068451617.1
Methyloceanibacter marginalis	NZ_LPWD01000077.1	WP_069623180.1	4383	3504	-	WP_069623179.1
Vibrio tritonius	NZ_AP014635.1	WP_068715029.1	2953897	2954782	+	WP_068715032.1
Pseudohongiella nitratireducens	NZ_BMIY01000007.1	WP_068810910.1	186331	187153	+	WP_068810911.1
Erythrobacter dokdonensis	NZ_MUYI01000001.1	WP_068861864.1	1502574	1501653	-	WP_068861863.1
Vibrio parahaemolyticus	NZ_MISC01000146.1	WP_069496981.1	52	919	+	WP_069496983.1
Neptunicoccus sediminis	NZ_MDVX01000002.1	WP_069299491.1	520312	521185	+	WP_069299492.1
Sinorhizobium alkalisoli	NZ_LYBW01000040.1	WP_069457003.1	9644	10673	+	WP_069457004.1
Aeromonas sp. ANNP30	NZ_LYSR01000016.1	WP_069526691.1	73583	72725	-	WP_069526690.1
Aeromonas sp. DNP9	NZ_LYSQ01000011.1	WP_069555008.1	28557	29415	+	WP_069555009.1
Acidithiobacillus caldus	NZ_LZYE01000252.1	WP_004870276.1	14759	13925	-	WP_070114772.1
Vibrio harveyi	NZ_CP009468.1	WP_069687830.1	741189	742056	+	WP_069687831.1
Alteromonas lipolytica	NZ_BMJR01000010.1	WP_070178650.1	81997	82894	+	WP_070178649.1
Chromobacterium vaccinii	NZ_CP017707.1	WP_070978517.1	460799	459959	-	WP_070978515.1
Pelistega sp. MC2	NZ_LT628274.1	WP_023950789.1	259746	258963	-	WP_071057997.1
Chromobacterium sphagni	NZ_MKCT01000001.1	WP_071111035.1	116665	117490	+	WP_071111036.1
Chromobacterium amazonense	NZ_MKCR01000032.1	WP_071110549.1	258967	258127	-	WP_071110548.1
Francisella tularensis subsp. novicida PA10-7858	NZ_CP016635.1	WP_003039954.1	1351040	1350227	-	WP_071304548.1
Francisella sp. TX07-6608	NZ_JRXS01000006.1	WP_071514239.1	862234	863047	+	WP_071514240.1
Burkholderia ubonensis	NZ_MEBL01000049.1	WP_059796210.1	137825	136934	-	WP_071761355.1
Serratia rubidaea	NZ_LR134493.1	WP_126531218.1	2087146	2086327	-	WP_071889263.1
Cystobacter ferrugineus	NZ_MPIN01000001.1	WP_071896811.1	1450984	1451830	+	WP_071896812.1
Aeromonas sp. SCS5	NZ_LFCS01000003.1	WP_071911169.1	418560	419418	+	WP_071911171.1
Serratia rubidaea	NZ_CP065640.1	WP_054305550.1	1012208	1013027	+	WP_072186092.1
Escherichia albertii	NZ_CP117601.1	WP_149450315.1	41182	40330	-	WP_072244077.1
Escherichia albertii	NZ_CP043265.1	WP_059257125.1	67985	68837	+	WP_072247449.1
Escherichia albertii	NZ_BBVN01000036.1	WP_059278856.1	15073	14221	-	WP_072249369.1
Erythrobacter sanguineus	NZ_MUYH01000007.1	WP_249025670.1	4796	3884	-	WP_072674403.1
Burkholderia pyrrocinia	NZ_QJJY01000007.1	WP_072440247.1	14401	13513	-	WP_072440249.1
Devosia enhydra	NZ_FPKU01000001.1	WP_072340858.1	1740644	1741505	+	WP_072340860.1
Sphingorhabdus lutea	NZ_CP018154.1	WP_072560424.1	1099986	1099071	-	WP_072558956.1
Francisella uliginis	NZ_CP016796.1	WP_072712750.1	1454488	1453675	-	WP_072712749.1
Marisediminitalea aggregata	NZ_FQWD01000002.1	WP_073319871.1	467734	466840	-	WP_073319867.1
Erythrobacter donghaensis	NZ_LSJB01000329.1	WP_067405608.1	11969	11075	-	WP_073976021.1
Vibrio harveyi	NZ_CP018681.2	WP_074051224.1	70146	69279	-	WP_074051223.1
Rhizobium etli 8C-3	NZ_CP017241.1	WP_074062148.1	3069949	3068923	-	WP_074062147.1
Parasphingorhabdus marina DSM 22363	NZ_FSQW01000001.1	WP_074203834.1	816185	815312	-	WP_074203833.1
Vibrio spartinae	NZ_AP024907.1	WP_074372745.1	587025	586089	-	WP_074372744.1
Rhodobacter capsulatus	NZ_CP119563.1	WP_074555884.1	1735636	1734778	-	WP_074555883.1
Candidatus Berkiella aquae	NZ_LKAJ02000001.1	WP_075065329.1	3157889	3157040	-	WP_075065330.1
Aeromonas sp. YN13HZO-058	NZ_MQSY01000043.1	WP_075113115.1	40238	41096	+	WP_075113116.1
Rhodoferax antarcticus	NZ_CP019240.1	WP_241839029.1	271681	270979	-	WP_075585797.1
Candidatus Protochlamydia sp. W-9	NZ_BCPZ01000291.1	WP_075883771.1	46784	45923	-	WP_075883770.1
Arcobacter peruensis	NZ_CP032363.1	WP_076082892.1	1887669	1886844	-	WP_076082894.1
Pelomonas sp. KK5	NZ_LYVQ01000334.1	WP_144007057.1	0	602	+	WP_077038119.1
Aeromonas veronii	NZ_FTMU01000016.1	WP_076493676.1	25213	24355	-	WP_076493675.1
Thalassolituus maritimus	NZ_FTOH01000001.1	WP_076513912.1	409902	408975	-	WP_076513909.1
Aquipseudomonas alcaligenes	NZ_FTNW01000003.1	WP_076580884.1	646504	647374	+	WP_076580886.1
Vibrio ostreicida	NZ_MPHM01000005.1	WP_076588494.1	214238	213359	-	WP_076588493.1
Vibrio lentus	NZ_MCZV01000035.1	WP_076672193.1	951769	950902	-	WP_076672057.1
Sphingopyxis sp. KK2	NZ_LYVN01000072.1	WP_077147383.1	18027	17160	-	WP_077147388.1
Acidihalobacter ferrooxydans	NZ_CP019434.1	WP_232224853.1	2189714	2188772	-	WP_076837071.1
Sphingopyxis sp. QXT-31	NZ_CP019449.1	WP_198040505.1	1807631	1806785	-	WP_077030201.1
Vibrio campbellii	NZ_JAVHXH010000012.1	WP_050913953.1	97744	98611	+	WP_077201432.1
Vibrio campbellii CAIM 333	NZ_JAJHUP010000001.1	WP_228903832.1	150423	151290	+	WP_077262752.1
Cognaticolwellia aestuarii	NZ_NBOD01000004.1	WP_077285205.1	45848	44864	-	WP_077285206.1
Polaromonas sp. A23	NZ_MUNO01000041.1	WP_371327411.1	2831	3740	+	WP_077595124.1
Comamonas kerstersii	NZ_JBEBZG010000003.1	WP_077345067.1	362156	361373	-	WP_077345064.1
Shewanella psychrophila	NZ_CP014782.1	WP_077752999.1	3122296	3123157	+	WP_077753000.1
Thiosocius teredinicola	NZ_CP019936.1	WP_078120829.1	3619864	3620731	+	WP_078120830.1
Vibrio owensii	NZ_CP019960.1	WP_005453112.1	1820465	1821332	+	WP_078609971.1
Chromobacterium haemolyticum	NZ_MUKU01000032.1	WP_081549437.1	52728	53568	+	WP_081549440.1
Thiothrix eikelboomii	NZ_FUYB01000008.1	WP_078922443.1	35361	36186	+	WP_078922444.1
Rhizorhabdus histidinilytica	NZ_WMBU01000022.1	WP_079648181.1	36384	35547	-	WP_079648180.1
Burkholderia ubonensis	NZ_LPEP01000065.1	WP_232453670.1	91549	90652	-	WP_080425060.1
Citrobacter portucalensis	NZ_JALLMJ010000004.1	WP_057068542.1	171580	172444	+	WP_081305654.1
Stenotrophomonas panacihumi	NZ_PZOY01000003.1	WP_057643959.1	79285	80131	+	WP_081418000.1
Thalassospira lucentensis MCCC 1A00383 = DSM 14000	NZ_JPVY01000009.1	WP_022732572.1	186963	186108	-	WP_081649514.1
Chromobacterium haemolyticum	NZ_CP061849.1	WP_043593158.1	2342980	2342140	-	WP_081576441.1
Acidithiobacillus thiooxidans	NZ_LGYM01000038.1	WP_081577676.1	106418	107297	+	WP_081577665.1
Comamonas aquatica DA1877	NZ_JBOK01000021.1	WP_081770810.1	40124	40907	+	WP_081770811.1
Aquabacterium sp. NJ1	NZ_JRKM01000001.1	WP_035035528.1	1187447	1188395	+	WP_081961046.1
Aeromonas enteropelogenes	NZ_CP083626.1	WP_042028635.1	231336	232209	+	WP_082037566.1
Neisseria sp. HMSC31F04	NZ_KV790816.1	WP_070454806.1	34452	33591	-	WP_083284651.1
Neisseria elongata	NZ_UGQW01000002.1	WP_074895972.1	514922	514061	-	WP_083426652.1
Sphingopyxis sp. C-1	NZ_BBRO01000001.1	WP_062177845.1	856054	855223	-	WP_083435666.1
Andreprevotia lacus DSM 23236	NZ_FWXD01000019.1	WP_084091663.1	17111	18062	+	WP_084091665.1
Andreprevotia lacus DSM 23236	NZ_FWXD01000046.1	WP_084093076.1	9248	10091	+	WP_084093077.1
Geothrix fermentans DSM 14018	NZ_KE386810.1	WP_043484826.1	10696	11554	+	WP_084512467.1
Ensifer aridi	NZ_LUFV01000084.1	WP_085028348.1	99472	100504	+	WP_085028350.1
Azospirillum oryzae	NZ_FXAK01000009.1	WP_085091425.1	276716	275822	-	WP_085091424.1
Vibrio harveyi	NZ_CP143558.1	WP_010453176.1	1915834	1916701	+	WP_085319608.1
Neisseria dumasiana	NZ_MTAB01000005.1	WP_054599586.1	21033	21882	+	WP_085358318.1
Neisseria dentiae	NZ_CAUJPZ010000001.1	WP_085365102.1	107535	106683	-	WP_085365101.1
Neisseria canis	NZ_CAUJPY010000002.1	WP_085415376.1	47367	46521	-	WP_085415375.1
Paraburkholderia susongensis	NZ_FXAT01000001.1	WP_085481113.1	1112891	1112003	-	WP_085481112.1
Pseudomonas sp. R26(2017)	NZ_NEHY01000003.1	WP_085594039.1	167523	168369	+	WP_085594041.1
Vibrio campbellii	NZ_CP021146.1	WP_086370519.1	1698144	1697277	-	WP_086370518.1
Vibrio gigantis	NZ_AP025492.1	WP_086711531.1	1749364	1748479	-	WP_086711408.1
Erythrobacter colymbi	NZ_MUYK01000027.1	WP_086740919.1	6267	7173	+	WP_086740901.1
Vibrio coralliirubri	NZ_FXUU01000002.1	WP_086970866.1	574318	575203	+	WP_086969861.1
Vibrio mangrovi	NZ_JAWRCO010000001.1	WP_087481273.1	1970261	1969343	-	WP_087481272.1
Aeromonas salmonicida	NZ_CP021654.1	WP_087755978.1	2068356	2067498	-	WP_087755977.1
Vibrio gazogenes	NZ_CP018835.1	WP_088134124.1	2513177	2512226	-	WP_088134123.1
Rhizobium sp. R339	NZ_LOKV01000027.1	WP_088678204.1	181066	182092	+	WP_088678205.1
Francisella halioticida	NZ_CP022132.1	WP_088772143.1	672074	672881	+	WP_088772144.1
Francisella halioticida	NZ_CP022132.1	WP_088772143.1	672074	672881	+	WP_088772147.1
Francisella philomiragia	NZ_JACVLU010000008.1	WP_200160058.1	40615	41428	+	WP_088821391.1
Aeromonas veronii	NZ_NJGB01000023.1	WP_088869291.1	116183	115325	-	WP_088869290.1
Vibrio rotiferianus	NZ_CP018311.1	WP_010453176.1	1176467	1175600	-	WP_088879791.1
Neisseria chenwenguii	NZ_RKIL01000002.1	WP_089036007.1	165156	164301	-	WP_089036008.1
Sphingorhabdus sp. SMR4y	NZ_CP022336.1	WP_089133531.1	2227430	2228303	+	WP_089133532.1
Methylobacillus rhizosphaerae	NZ_FZOA01000001.1	WP_089374210.1	34014	33231	-	WP_089374209.1
Sulfitobacter sp. DFL-23	NZ_QBFE01000011.1	WP_089419639.1	506103	506955	+	WP_089419638.1
Luteibacter sp. 329MFSha	NZ_FOJE01000003.1	WP_090057861.1	279415	280255	+	WP_090057646.1
Ferrimonas sediminum	NZ_FNEM01000027.1	WP_090368370.1	18662	19502	+	WP_090368372.1
Luteibacter sp. UNC138MFCol5.1	NZ_FODZ01000005.1	WP_090180031.1	274831	275671	+	WP_090179842.1
Pseudomonas anguilliseptica	NZ_CP156749.1	WP_090384573.1	4285	5155	+	WP_090384580.1
Dyella sp. OK004	NZ_FOZI01000001.1	WP_177229213.1	792785	793628	+	WP_090449429.1
Paraburkholderia caballeronis	NZ_QLMB01000029.1	WP_090552509.1	12167	12398	+	WP_090552511.1
Opitutus sp. GAS368	NZ_LT629735.1	WP_091056838.1	2067706	2068591	+	WP_091056841.1
Methylophilus rhizosphaerae	NZ_FNFX01000002.1	WP_091471325.1	607882	607099	-	WP_091471324.1
Maricaulis salignorans	NZ_FNHG01000001.1	WP_233342226.1	70251	71106	+	WP_091765053.1
Pseudoalteromonas denitrificans DSM 6059	NZ_FOLO01000004.1	WP_091980248.1	105744	104838	-	WP_091980246.1
Planctomicrobium piriforme	NZ_FOQD01000004.1	WP_092048808.1	303405	304347	+	WP_092048716.1
Dokdonella immobilis	NZ_FOVF01000025.1	WP_092409420.1	63272	64172	+	WP_092409422.1
Cupriavidus sp. YR651	NZ_FMYZ01000003.1	WP_092137037.1	334486	335347	+	WP_092137038.1
Rhodoferax sp. TH121	NZ_NOXW01000017.1	WP_094476727.1	144441	145374	+	WP_094476695.1
Variovorax sp. OV329	NZ_FOUG01000007.1	WP_093380396.1	141763	142609	+	WP_093380398.1
Sandarakinorhabdus cyanobacteriorum	NZ_NOXT01000122.1	WP_094474741.1	13371	12537	-	WP_094474745.1
Sandarakinorhabdus cyanobacteriorum	NZ_NOXT01000122.1	WP_094474744.1	14280	15120	+	WP_094474745.1
Zooshikella ganghwensis	NZ_NDXW01000001.1	WP_094787134.1	2497313	2498228	+	WP_094787135.1
Bordetella genomosp. 12	NZ_NEVU01000003.1	WP_094816268.1	1769377	1768612	-	WP_094816266.1
Sphingopyxis sp. GW247-27LB	NZ_NIWD01000015.1	WP_095389003.1	363070	363970	+	WP_095389004.1
Vandammella animalimorsus	NZ_NTBH01000007.1	WP_095543023.1	9605	8723	-	WP_095543022.1
Vandammella animalimorsus	NZ_NSJD01000008.1	WP_095540630.1	23702	24584	+	WP_095540629.1
Comamonadaceae bacterium OH3737_COT-264	NZ_RQYX01000014.1	WP_124779589.1	12878	13736	+	WP_095549647.1
Vandammella animalimorsus	NZ_NSJE01000013.1	WP_095552119.1	9986	9128	-	WP_095552118.1
Aeromonas dhakensis	NZ_CP023141.1	WP_095593005.1	3851486	3850625	-	WP_095593004.1
Mucilaginibacter gotjawali	NZ_JACHWX010000023.1	WP_096354306.1	70230	71172	+	WP_096354305.1
Agaribacterium haliotis	NZ_NKQJ01000001.1	WP_096084771.1	519483	520350	+	WP_096084772.1
Salinivibrio sp. YCSC6	NZ_CP039516.1	WP_096628863.1	1147307	1148174	+	WP_096628860.1
Persephonella hydrogeniphila	NZ_OBEI01000001.1	WP_096999506.1	299780	298955	-	WP_096999505.1
Thalassospira xiamenensis	NZ_OBMM01000012.1	WP_097053772.1	12045	11190	-	WP_097053771.1
Alysiella filiformis DSM 16848	NZ_CP083931.1	WP_097114879.1	302876	303719	+	WP_097114878.1
Mangrovitalea sediminis	NZ_NTLB01000005.1	WP_097461111.1	99784	100627	+	WP_097461112.1
Rhizobium sp. S9	NZ_NWSU01000001.1	WP_097585295.1	101231	100205	-	WP_097585294.1
Sinorhizobium sp. BJ1	NZ_NWTH01000010.1	WP_097521839.1	153997	155029	+	WP_097521840.1
Sinorhizobium fredii	NZ_NWTC01000001.1	WP_097586498.1	370420	369385	-	WP_097586497.1
Rhizobium sp. J15	NZ_NWSX01000019.1	WP_097591475.1	68666	67640	-	WP_097591474.1
Aeromonas sp. CU5	NZ_CP023817.1	WP_098969750.1	2183616	2182758	-	WP_098969749.1
Aeromonas sp. CA23	NZ_CP023818.1	WP_098984439.1	4293771	4292913	-	WP_098984438.1
Vibrio lentus	NZ_JAJGZU010000014.1	WP_099167355.1	94883	95786	+	WP_099167309.1
Zhengella mangrovi	NZ_PDVP01000007.1	WP_099306811.1	122309	121448	-	WP_099306810.1
Aeromonas dhakensis	NZ_LBDJ01000011.1	WP_099358438.1	219739	218878	-	WP_099358694.1
Janthinobacterium sp. BJB301	NZ_PDZJ01000001.1	WP_099388181.1	2324037	2323176	-	WP_099388180.1
Chitinimonas sp. BJB300	NZ_VDCU02000001.1	WP_099405467.1	1061253	1060419	-	WP_099405466.1
Sphingorhabdus sp. YGSMI21	NZ_CP022548.1	WP_100095430.1	958940	959813	+	WP_100092961.1
Macromonas nakdongensis	NZ_NWMV01000007.1	WP_101046976.1	932	1715	+	WP_101046978.1
Aeromonas veronii	NZ_CP024930.1	WP_100653484.1	1768850	1769708	+	WP_100653485.1
Aeromonas veronii	NZ_CP024933.1	WP_100646180.1	2706231	2705373	-	WP_100646179.1
Macromonas nakdongensis	NZ_NWMV01000119.1	WP_101049997.1	6896	7679	+	WP_101049999.1
Leptospira meyeri	NZ_JAMQPX010000001.1	WP_265369467.1	1463932	1463068	-	WP_100721230.1
Leptospira neocaledonica	NZ_NPEA01000002.1	WP_100767476.1	400807	401620	+	WP_100767363.1
Vibrio sp. vnigr-6D03	NZ_PIZL01000001.1	WP_101110181.1	438144	437316	-	WP_101110180.1
Aeromonas sobria	NZ_LJZX01000001.1	WP_101315239.1	100357	99484	-	WP_101315237.1
Aeromonas sobria	NZ_NQML01000018.1	WP_101346591.1	184792	185665	+	WP_101346592.1
Porphyrobacter sp. TH134	NZ_PKRO01000049.1	WP_101794837.1	13895	12989	-	WP_101794836.1
Legionella sainthelensi	NZ_CP025491.2	WP_101900603.1	1706864	1707746	+	WP_101900604.1
Vibrio harveyi	NZ_CP025538.1	WP_101905847.1	2197684	2196817	-	WP_101905846.1
Vibrio harveyi	NZ_NISD01000001.1	WP_010453176.1	206158	205291	-	WP_101959818.1
Burkholderia sp. WAC0059	NZ_PNEO01000009.1	WP_258002277.1	41141	40262	-	WP_102130750.1
Vibrio lentus	NZ_JBFRNZ010000010.1	WP_102280894.1	119740	118873	-	WP_102280861.1
Vibrio lentus	NZ_JBFRIT010000022.1	WP_102298384.1	245466	244599	-	WP_102298356.1
Vibrio lentus	NZ_MCZY01000019.1	WP_076672193.1	104976	105843	+	WP_102307851.1
Vibrio lentus	NZ_MCTT01000002.1	WP_102311130.1	39594	40497	+	WP_102311096.1
Vibrio lentus	NZ_MCVS01000011.1	WP_102314466.1	70173	69306	-	WP_102314429.1
Vibrio lentus	NZ_JBFRJI010000016.1	WP_102327919.1	37666	38569	+	WP_102327409.1
Vibrio lentus	NZ_MCUL01000013.1	WP_241905441.1	40032	40917	+	WP_102339644.1
Vibrio lentus	NZ_SYUY01000006.1	WP_102344725.1	388104	387201	-	WP_102344570.1
Vibrio lentus	NZ_MCXQ01000002.1	WP_102352982.1	963419	962552	-	WP_102352935.1
Vibrio lentus	NZ_JBFRRM010000057.1	WP_102362591.1	197674	196771	-	WP_102362191.1
Vibrio lentus	NZ_MCUZ01000061.1	WP_102384878.1	95868	96753	+	WP_102384847.1
Vibrio splendidus	NZ_MCVC01000013.1	WP_102562456.1	78878	77975	-	WP_102441558.1
Vibrio sp. F12	NZ_SYUK01000006.1	WP_102431976.1	101856	102759	+	WP_102431935.1
Vibrio splendidus	NZ_MCTR01000021.1	WP_102445350.1	79965	79062	-	WP_102445313.1
Vibrio lentus	NZ_MCVJ01000036.1	WP_102486857.1	37668	38571	+	WP_102486608.1
Vibrio splendidus	NZ_JAKMZH010000004.1	WP_102441576.1	279146	278243	-	WP_102488059.1
Vibrio lentus	NZ_MCWY01000113.1	WP_102514451.1	15459	16362	+	WP_102514441.1
Vibrio lentus	NZ_JBFSSV010000015.1	WP_372186301.1	38536	39439	+	WP_102518853.1
Vibrio lentus	NZ_MCTZ01000015.1	WP_102542421.1	20667	19764	-	WP_102542349.1
Vibrio lentus	NZ_MCZB01000211.1	WP_102559875.1	93433	92530	-	WP_102559853.1
Vibrio lentus	NZ_MCYK01000079.1	WP_076672193.1	104033	104900	+	WP_102579239.1
Aeromonas veronii	NZ_PPTE01000009.1	WP_103251009.1	28305	29163	+	WP_103251010.1
Vibrio campbellii	NZ_CP026316.1	WP_103411854.1	1649757	1650624	+	WP_103411855.1
Chromobacterium sinusclupearum	NZ_PPTF01000060.1	WP_103320550.1	151298	150458	-	WP_103320549.1
Vibrio campbellii	NZ_CP026322.1	WP_103414550.1	1532252	1533119	+	WP_103414551.1
Aeromonas bestiarum	NZ_PPUX01000005.1	WP_103471865.1	55160	54302	-	WP_103471864.1
Aquitalea palustris	NZ_JAPNLC010000006.1	WP_103523315.1	193064	193895	+	WP_103523316.1
Aeromonas jandaei	NZ_PRCV01000001.1	WP_104014448.1	749980	750838	+	WP_104014449.1
Vibrio jasicida	NZ_PKNL01000058.1	WP_104028437.1	31549	32416	+	WP_104028438.1
Vibrio jasicida	NZ_PKNH01000065.1	WP_010453176.1	40529	39662	-	WP_104035171.1
Vibrio jasicida	NZ_MSCF01000001.1	WP_104038126.1	1853226	1852359	-	WP_104038125.1
Legionella pneumophila	NZ_PQWX01000013.1	WP_011213254.1	7823	6953	-	WP_104411333.1
Vibrio harveyi	NZ_CP117055.1	WP_038899297.1	1862080	1862947	+	WP_104048726.1
Vibrio lentus	NZ_MDAC01000002.1	WP_102518885.1	810627	809724	-	WP_104210643.1
Xanthomonas hortorum pv. hederae	NZ_CP168182.1	WP_211317363.1	1082913	1081944	-	WP_104552302.1
Francisella tularensis subsp. novicida	NZ_CP021490.1	WP_173677756.1	829109	829922	+	WP_104928629.1
Aliivibrio sifiae	NZ_BSOU01000005.1	WP_105063198.1	18140	17273	-	WP_105063197.1
Vibrio campbellii	NZ_MSCE01000002.1	WP_105065668.1	400365	399498	-	WP_105065667.1
Rhodoferax sp. TS-BS-61-7	NZ_PTQY01000001.1	WP_236635220.1	1173707	1174640	+	WP_105260274.1
Chromobacterium amazonense	NZ_MTBD01000025.1	WP_106076758.1	135134	135974	+	WP_106076759.1
Legionella pneumophila subsp. pneumophila	NZ_CP096116.1	WP_374152210.1	754045	753175	-	WP_106185972.1
Neisseria iguanae	NZ_PXYY01000009.1	WP_170064777.1	34961	34121	-	WP_106740474.1
Aeromonas veronii	NZ_PXYZ01000010.1	WP_106843985.1	95270	94412	-	WP_106843984.1
Campylobacter blaseri	NZ_CP053841.1	WP_106869493.1	1881066	1881882	+	WP_106869491.1
Photobacterium kishitanii	NZ_JAUZMV010000002.1	WP_065191442.1	1510262	1509440	-	WP_107251463.1
Photobacterium indicum	NZ_PYOC01000005.1	WP_107254317.1	211185	210342	-	WP_107254316.1
Chromobacterium sp. Panama	NZ_QARX01000001.1	WP_107799999.1	3061444	3060604	-	WP_107799998.1
Thalassobius sp. I31.1	NZ_PWAA01000061.1	WP_107498108.1	180197	181139	+	WP_107498109.1
Neisseria elongata	NZ_CP031255.1	WP_114922157.1	1682867	1682006	-	WP_107853767.1
Neisseria elongata	NZ_POXV01000015.1	WP_107886009.1	34506	33645	-	WP_107886008.1
Neisseria elongata	NZ_POXY01000001.1	WP_107918299.1	231759	232620	+	WP_107918300.1
Neisseria elongata	NZ_POXH01000004.1	WP_107970898.1	16801	17662	+	WP_107970899.1
Neisseria elongata	NZ_POXJ01000002.1	WP_107992797.1	168704	167843	-	WP_107992796.1
Vibrio sp. 10N.286.48.B8	NZ_PIGD01000012.1	WP_108020721.1	95092	95995	+	WP_108020692.1
Aeromonas sp. HMWF036	NZ_QAIE01000217.1	WP_258225031.1	5182	4464	-	WP_108542184.1
Vibrio sp. ZF 223	NZ_PIGB01000004.1	WP_108083004.1	102909	103812	+	WP_108082888.1
Vibrio splendidus	NZ_PIEZ01000005.1	WP_108193930.1	81572	82475	+	WP_108193893.1
Aeromonas sp. HMWF015	NZ_QAIO01000181.1	WP_108612767.1	17962	17104	-	WP_108612766.1
Vibrio splendidus	NZ_JBFSTM010000011.1	WP_108195354.1	52282	53167	+	WP_108195275.1
Aeromonas sp. HMWF016	NZ_QAIN01000051.1	WP_108571532.1	55292	54434	-	WP_108571531.1
Aeromonas sp. HMWF017	NZ_QAJD01000154.1	WP_108588439.1	13173	14031	+	WP_108588440.1
Methylosinus sporium	NZ_BGJY01000008.1	WP_108918069.1	144647	145517	+	WP_108918072.1
Methylosinus sporium	NZ_BGJY01000008.1	WP_108918083.1	148413	147567	-	WP_108918072.1
Dongshaea marina	NZ_CP028897.1	WP_325049163.1	805202	804959	-	WP_108649560.1
Dongshaea marina	NZ_CP028897.1	WP_234418508.1	805453	805141	-	WP_108649560.1
Ruegeria sp. Alg231-54	NZ_FREZ01000005.1	WP_108860277.1	116969	116111	-	WP_108860276.1
Leucothrix pacifica	NZ_QGKM01000111.1	WP_219988884.1	3863	2969	-	WP_109839888.1
Alloyangia pacifica	NZ_CP022190.1	WP_108969428.1	1074652	1073809	-	WP_108969427.1
Dyella sp. C11	NZ_QAVX01000031.1	WP_109127336.1	20545	19699	-	WP_109127335.1
Leucothrix arctica	NZ_QGKL01000029.1	WP_109823125.1	5531	6377	+	WP_109823126.1
Zavarzinia aquatilis	NZ_QGLE01000002.1	WP_243404013.1	72815	71960	-	WP_109902800.1
Zavarzinia compransoris	NZ_SNXM01000002.1	WP_243746444.1	552914	552044	-	WP_109919996.1
Blastomonas natatoria	NZ_QJJM01000007.1	WP_208625193.1	177978	178827	+	WP_110298945.1
Paraburkholderia unamae	NZ_QLSU01000002.1	WP_112170182.1	462074	462923	+	WP_112170183.1
Aeromonas sp. s13	NZ_JBFOCS010000078.1	WP_368174287.1	24914	24056	-	WP_111899549.1
Francisella adeliensis	NZ_CP043425.1	WP_112869861.1	888914	889724	+	WP_112869862.1
Oleiagrimonas sp. MCCC 1A03011	NZ_MSPY01000006.1	WP_113065726.1	120023	120890	+	WP_113065727.1
Vibrio paracholerae	NZ_QKKU01000056.1	WP_113610586.1	59223	58380	-	WP_113610585.1
Vibrio harveyi	NZ_QOUW02000018.1	WP_102388327.1	1306	2173	+	WP_114092002.1
Aeromonas veronii	NZ_NXBU01000001.1	WP_113738689.1	83419	82561	-	WP_113738688.1
Ruegeria sp. A3M17	NZ_QOCF01000019.1	WP_113790388.1	139403	138545	-	WP_113790387.1
Vibrio harveyi	NZ_QOWF01000015.1	WP_110416154.1	48592	47725	-	WP_114320780.1
Corallincola holothuriorum	NZ_QPID01000005.1	WP_114338211.1	157521	158367	+	WP_114338212.1
Erythrobacter aureus	NZ_CP031357.1	WP_115415842.1	859750	860587	+	WP_115415843.1
Dyella psychrodurans	NZ_QRBF01000001.1	WP_115476385.1	482754	481896	-	WP_115476390.1
Dyella psychrodurans	NZ_QRBF01000001.1	WP_115476391.1	491746	490894	-	WP_115476390.1
Aeromonas veronii	NZ_NNSE01000028.1	WP_115522275.1	47778	46920	-	WP_115522276.1
Aeromonas veronii	NZ_NMUS01000027.1	WP_115544529.1	17249	18107	+	WP_115544528.1
Legionella sainthelensi	NZ_LR134178.1	WP_128129916.1	2059115	2059997	+	WP_115701338.1
Paraburkholderia unamae	NZ_QEOB01000001.1	WP_116609466.1	463585	464434	+	WP_116609467.1
Vibrio splendidus	NZ_NRDJ01000001.1	WP_116870623.1	2090222	2089355	-	WP_116870568.1
Blastomonas sp. UPD001	NZ_QKVT01000001.1	WP_116968477.1	682585	683434	+	WP_116968478.1
Cysteiniphilum litorale	NZ_BMJS01000008.1	WP_117002030.1	11916	11088	-	WP_117002031.1
Paracidobacterium acidisoli	NZ_QVQT02000001.1	WP_117297755.1	603337	604225	+	WP_117297756.1
Halopseudomonas gallaeciensis	NZ_LMAZ01000002.1	WP_118130066.1	44558	45407	+	WP_118130067.1
Pelagerythrobacter aerophilus	NZ_QXFK01000002.1	WP_324186829.1	22249	21325	-	WP_119511394.1
Citreicoccus inhibens	NZ_JAHNZT010000014.1	WP_217080427.1	73388	74237	+	WP_120208530.1
Sphingopyxis sp. EG6	NZ_AP017603.1	WP_120217112.1	2678637	2677770	-	WP_120218295.1
Vogesella indigofera	NZ_RBID01000015.1	WP_245961134.1	377650	378505	+	WP_120810918.1
Ruegeria sp. EL01	NZ_OMPS01000021.1	WP_120633217.1	44305	45163	+	WP_120633218.1
Aeromonas veronii	NZ_NKWS01000020.1	WP_139433719.1	208076	207218	-	WP_120414535.1
Hydrogenivirga caldilitoris	NZ_RCCJ01000001.1	WP_121012583.1	1480351	1479526	-	WP_121012580.1
Vibrio sp. SBT000027	NZ_REBK01000004.1	WP_121603686.1	1470663	1471566	+	WP_121603226.1
Poseidonibacter antarcticus	NZ_RCWF01000005.1	WP_121627719.1	152131	151306	-	WP_121627718.1
Aliivibrio sp. EL58	NZ_OMPC01000009.1	WP_122035231.1	801963	801096	-	WP_122035229.1
Vibrio sp. Evd11	NZ_OSDX01000020.1	WP_122054786.1	35786	34883	-	WP_122054758.1
Vibrio owensii	NZ_CP033145.1	WP_122071444.1	2217360	2218227	+	WP_122071446.1
Vibrio coralliirubri	NZ_ORXW01000002.1	WP_046225238.1	141478	140593	-	WP_122081567.1
Allofranklinella schreckenbergeri	NZ_RDQL01000015.1	WP_122254431.1	51152	50270	-	WP_122237598.1
Vandammella animalimorsus	NZ_RDQJ01000001.1	WP_122243663.1	9789	8871	-	WP_122243662.1
Aeromonas veronii	NZ_JAUUBL010000008.1	WP_123173310.1	81816	82674	+	WP_123173309.1
Aeromonas dhakensis	NZ_RJCW01000006.1	WP_123245923.1	361440	362301	+	WP_123245924.1
Alteromonas oceani	NZ_RCUA01000014.1	WP_206427227.1	37180	38080	+	WP_123323893.1
Pseudomonas brassicacearum	NZ_MOBI01000013.1	WP_123582496.1	291936	291042	-	WP_123582495.1
Sinobacterium caligoides	NZ_RKHR01000003.1	WP_123711240.1	930827	931766	+	WP_123711241.1
Vibrio diabolicus	NZ_JAMQRM010000027.1	WP_124009027.1	15901	15031	-	WP_124009026.1
Aeromonas jandaei	NZ_RQKB01000001.1	WP_124240895.1	129334	128476	-	WP_124240894.1
Paucibacter sp. KBW04	NZ_QAJN01000017.1	WP_124453681.1	38102	37226	-	WP_124453679.1
Ralstonia solanacearum	NZ_JAQPQH010000013.1	WP_014615624.1	89137	90148	+	WP_124982893.1
Caulobacter sp. 602-1	NZ_RRYI01000001.1	WP_125155428.1	588614	587783	-	WP_125155427.1
Vibrio pectenicida	NZ_AP024889.1	WP_125320068.1	2604265	2603398	-	WP_125320067.1
Pseudoalteromonas rubra	NZ_RHHY01000012.1	WP_125719835.1	156884	155891	-	WP_125719833.1
Sphingomonas sp. S-NIH.Pt15_0812	NZ_QLJH01000009.1	WP_241214847.1	65763	64953	-	WP_125994333.1
Colwellia sp. Arc7-635	NZ_CP034660.1	WP_126668083.1	1350910	1349923	-	WP_126668082.1
Sinorhizobium meliloti	NZ_RPHQ01000024.1	WP_127577246.1	86906	85874	-	WP_127665147.1
Sinorhizobium meliloti	NZ_RPJF01000113.1	WP_127577246.1	11901	12933	+	WP_127623093.1
Aeromonas veronii	NZ_CAWOGJ010000002.1	WP_127005835.1	284605	285463	+	WP_127005836.1
Sinorhizobium meliloti	NZ_RPJA01000010.1	WP_127577246.1	33711	32679	-	WP_127577244.1
Mesorhizobium sp.	NZ_SARI01000004.1	WP_128245624.1	384091	383062	-	WP_128245623.1
Citrobacter portucalensis	NZ_JABJXM010000004.1	WP_128612185.1	9343	10207	+	WP_128612186.1
Candidatus Marinarcus aquaticus	NZ_PDKN01000003.1	WP_128995868.1	171980	171164	-	WP_128995867.1
Arcobacter sp. CECT 8983	NZ_PDKF01000002.1	WP_129006271.1	243022	243844	+	WP_129006273.1
Halarcobacter mediterraneus	NZ_NXIE01000003.1	WP_129061718.1	268165	267343	-	WP_129061717.1
Arcobacter sp. F155	NZ_PDJU01000003.1	WP_129083987.1	21597	20775	-	WP_129083986.1
Arcobacter sp. CECT 8989	NZ_PDKE01000018.1	WP_129090804.1	27555	26733	-	WP_129090803.1
Veronia nyctiphanis	NZ_PEIB01000016.1	WP_129122753.1	21703	20875	-	WP_129122752.1
Sorangium cellulosum	NZ_CP012670.1	WP_129351639.1	7273262	7274135	+	WP_129351641.1
Methylibium sp. Pch-M	NZ_CP029606.1	WP_129450677.1	2917118	2918015	+	WP_129450679.1
Aeromonas veronii	NZ_RSFC01000086.1	WP_129504262.1	35346	34488	-	WP_129504261.1
Sorangium sp. Soce836	NZ_CP102233.1	WP_129578462.1	10226962	10227844	+	WP_129578463.1
Aliivibrio sp. A6	NZ_JARACR010000024.1	WP_130048625.1	41387	42254	+	WP_130048626.1
Fluviicoccus keumensis	NZ_SHKX01000011.1	WP_130412438.1	553372	552592	-	WP_130412436.1
Corallincola spongiicola	NZ_SHLY01000004.1	WP_130567087.1	162638	161792	-	WP_130567086.1
Rhizobium leguminosarum	NZ_SIQE01000001.1	WP_130677190.1	638943	637917	-	WP_130677189.1
Rhizobium ruizarguesonis	NZ_SIOJ01000001.1	WP_130743040.1	661002	659976	-	WP_130743039.1
Rhizobium leguminosarum	NZ_SIPC01000001.1	WP_130677190.1	624870	623844	-	WP_130749414.1
Rhizobium leguminosarum	NZ_WUFJ01000013.1	WP_130751329.1	94364	93338	-	WP_130751331.1
Alteromonas sp. KUL42	NZ_BJKK01000010.1	WP_131094362.1	178190	179075	+	WP_131094363.1
Dyella soli	NZ_SJTG01000005.1	WP_131412000.1	366746	367592	+	WP_131412002.1
Corallincola luteus	NZ_SJXE01000003.1	WP_131415070.1	149122	149968	+	WP_131415072.1
Rhizobium sp. 10PS4	NZ_JAWDIW010000010.1	WP_316031354.1	265016	263990	-	WP_131666117.1
Aeromonas salmonicida	NZ_CAACYG010000013.1	WP_131731084.1	265292	264434	-	WP_131731083.1
Dongia mobilis	NZ_SNYW01000008.1	WP_208109833.1	608172	609033	+	WP_133613814.1
Sinorhizobium americanum	NZ_SLVU01000026.1	WP_132080361.1	32579	31547	-	WP_132080358.1
Rhizobium azibense	NZ_SMBJ01000011.1	WP_132661948.1	74455	73429	-	WP_132661946.1
Vibrio owensii	NZ_SMLI01000004.1	WP_132698399.1	527421	526554	-	WP_132698398.1
Rhizobium sp. BK251	NZ_SLUQ01000014.1	WP_132960689.1	97897	96871	-	WP_132960688.1
Hydrogenophaga pseudoflava	NZ_CP037867.1	WP_133156108.1	1319523	1318623	-	WP_133156107.1
Zavarzinia compransoris	NZ_SNXM01000012.1	WP_109921854.1	81932	82763	+	WP_133637067.1
Methylacidiphilum sp. Yel	NZ_LXQB01000043.1	WP_244228586.1	16115	15257	-	WP_134390590.1
Paludibacterium purpuratum	NZ_SNZP01000011.1	WP_133682127.1	30018	29154	-	WP_133682125.1
Paraburkholderia caballeronis	NZ_SOCJ01000003.1	WP_134041958.1	350024	349127	-	WP_134041960.1
Paraburkholderia caballeronis	NZ_SOCM01000003.1	WP_134166882.1	349971	349074	-	WP_134166881.1
Vibrio antiquarius	NZ_JANFUZ010000039.1	WP_268854076.1	15900	15030	-	WP_134648484.1
Mangrovimicrobium sediminis	NZ_SRLE01000009.1	WP_206046885.1	126226	125377	-	WP_135444746.1
Vibrio echinoideorum	NZ_AP025483.1	WP_135458252.1	1734757	1735642	+	WP_135458200.1
Hymenobacter aquaticus	NZ_SRLC01000002.1	WP_135464787.1	1399718	1400675	+	WP_135464788.1
Roseovarius aestuariivivens	NZ_SJEY01000003.1	WP_135503686.1	308164	309019	+	WP_135503688.1
Leptospira sp. 85282-16	NZ_JANLJQ010000001.1	WP_261636939.1	2172771	2173632	+	WP_135572504.1
Mesorhizobium sp. M8A.F.Ca.ET.213.01.1.1	NZ_SRUW01000063.1	WP_135867854.1	583	185	-	WP_135867853.1
Leptospira meyeri	NZ_RQGE01000010.1	WP_246836919.1	299885	300749	+	WP_135596295.1
Leptospira noumeaensis	NZ_RQFK01000026.1	WP_135601836.1	811705	810844	-	WP_135601835.1
Leptospira meyeri	NZ_RQFV01000011.1	WP_246835821.1	93471	94335	+	WP_135609287.1
Leptospira meyeri	NZ_RQHI01000053.1	WP_246838209.1	785148	784284	-	WP_135629794.1
Leptospira meyeri	NZ_RQGW01000010.1	WP_244944165.1	116623	117487	+	WP_135655974.1
Leptospira mtsangambouensis	NZ_RQHK01000017.1	WP_244310142.1	620186	619325	-	WP_135695955.1
Leptospira bandrabouensis	NZ_JAIZBL010000001.1	WP_238777057.1	790693	789832	-	WP_135745087.1
Leptospira bourretii	NZ_RQFM01000006.1	WP_135749062.1	82391	83294	+	WP_135749061.1
Leptospira bourretii	NZ_RQFW01000012.1	WP_244290277.1	361458	360597	-	WP_135777027.1
Sphingopyxis sp. PAMC25046	NZ_CP039250.1	WP_247594863.1	2179393	2180257	+	WP_136174410.1
Aeromonas veronii	NZ_NKVZ01000067.1	WP_047440621.1	11990	12848	+	WP_136501579.1
Ferrimonas aestuarii	NZ_SWCJ01000001.1	WP_267873226.1	140067	140892	+	WP_136861455.1
Polyangium aurulentum	NZ_CP079217.1	WP_338048759.1	1157024	1156136	-	WP_136920932.1
Polyangium sorediatum	NZ_JARZHI010000008.1	WP_284720399.1	37891	37036	-	WP_136968538.1
Vibrio crassostreae	NZ_JBFRLM010000111.1	WP_108083004.1	25743	26646	+	WP_136984768.1
Vibrio sp. T187	NZ_RYEO01000009.1	WP_137359077.1	165470	164567	-	WP_137359029.1
Sphingopyxis sp. L1A2A	NZ_SCOT01000005.1	WP_137752120.1	57775	58642	+	WP_137752121.1
Sphingopyxis sp. 2PD	NZ_SCMU01000027.1	WP_137871351.1	14750	15617	+	WP_137871352.1
Comamonadaceae bacterium 2FH	NZ_SCMQ01000031.1	WP_137895239.1	36165	35280	-	WP_137895238.1
Arcobacter arenosus	NZ_VANU01000002.1	WP_138151825.1	129537	128709	-	WP_138151824.1
Marinobacter alexandrii	NZ_SWKM01000014.1	WP_138441318.1	404847	405759	+	WP_138441319.1
Vibrio diabolicus	NZ_JBHDZI010000061.1	WP_374095207.1	30641	29771	-	WP_139060758.1
Mycobacterium sp. SP-6446	NZ_MBEM01000169.1	WP_217695755.1	56606	57515	+	WP_139333337.1
Aeromonas jandaei	NZ_JBHFMR010000069.1	WP_139395030.1	41349	42207	+	WP_139395031.1
Aeromonas veronii bv. sobria	NZ_CAAKNH010000067.1	WP_139406498.1	999099	999957	+	WP_139406500.1
Aeromonas allosaccharophila	NZ_NKWZ01000054.1	WP_139409449.1	6904	7762	+	WP_139409450.1
Aeromonas veronii	NZ_CAAKNM010000066.1	WP_139411958.1	241989	241131	-	WP_139411957.1
Aeromonas veronii	NZ_NKWU01000002.1	WP_139428436.1	239410	240268	+	WP_139428437.1
Aeromonas veronii	NZ_NKXE01000003.1	WP_139434699.1	84854	83996	-	WP_139434697.1
Aeromonas veronii	NZ_CAAKNL010000037.1	WP_139460733.1	128045	128903	+	WP_139460734.1
Aeromonas veronii	NZ_CAAKNN010000006.1	WP_139462120.1	7534	8392	+	WP_139462121.1
Aeromonas veronii	NZ_NKXG01000012.1	WP_139472825.1	91574	90716	-	WP_139472824.1
Aeromonas veronii	NZ_CAAKNJ010000008.1	WP_139476649.1	123372	122514	-	WP_139476648.1
Aeromonas veronii	NZ_PDXJ01000007.1	WP_139494012.1	255769	256627	+	WP_139494013.1
Aeromonas sobria	NZ_NKXJ01000013.1	WP_139690657.1	13973	14846	+	WP_139690658.1
Aeromonas sobria	NZ_NKWE01000031.1	WP_139718975.1	93717	92859	-	WP_139718974.1
Aeromonas dhakensis	NZ_NKWT01000018.1	WP_139725645.1	92023	91162	-	WP_139725666.1
Aeromonas veronii	NZ_NKXF01000003.1	WP_139732361.1	360501	359643	-	WP_139732360.1
Aeromonas veronii	NZ_NKXD01000001.1	WP_139734068.1	485424	486282	+	WP_139734069.1
Aeromonas dhakensis	NZ_PDXI01000083.1	WP_139753776.1	100469	99608	-	WP_139753814.1
Aeromonas veronii	NZ_NKWM01000015.1	WP_139741405.1	174898	175756	+	WP_139741406.1
Luteibacter pinisoli	NZ_CP041046.1	WP_139985121.1	4244569	4245412	+	WP_139985122.1
Sandaracinobacter neustonicus	NZ_VFSU01000034.1	WP_140929294.1	6276	5427	-	WP_140929293.1
Aestuariibacter sp. GS-14	NZ_VHIP01000001.1	WP_140956411.1	683652	682758	-	WP_140956410.1
Oligoflexus tunisiensis	NZ_BDFO01000001.1	WP_218110136.1	4644442	4643626	-	WP_141734386.1
Methylosinus sp. KRF6	NZ_JAHLJF010000001.1	WP_142861407.1	3749645	3750491	+	WP_142861408.1
Methylosinus sp. KRF6	NZ_JAHLJF010000001.1	WP_142864761.1	3753411	3752541	-	WP_142861408.1
Aliikangiella coralliicola	NZ_ML660164.1	WP_142893940.1	361796	360872	-	WP_142893938.1
Sphingorhabdus contaminans	NZ_VKKU01000002.1	WP_143777723.1	1543832	1544729	+	WP_143777724.1
Lysobacter lycopersici	NZ_BAABLZ010000001.1	WP_143879776.1	462825	463671	+	WP_143879775.1
Shewanella sp. YLB-07	NZ_VOQB01000004.1	WP_144045041.1	190840	189979	-	WP_144045040.1
Shewanella psychropiezotolerans	NZ_CP041614.1	WP_144048565.1	6217710	6216807	-	WP_144048564.1
Croceicoccus sediminis	NZ_SUNC01000001.1	WP_144096405.1	1321444	1320607	-	WP_144096404.1
Chitinimonas arctica	NZ_CP041730.1	WP_144278710.1	3021948	3021117	-	WP_144278709.1
Aeromonas veronii	NZ_SZVM01000010.1	WP_144715503.1	94802	95660	+	WP_144715505.1
Gimesia aquarii	NZ_CP037920.1	WP_144981989.1	1099342	1098412	-	WP_144981986.1
Polystyrenella longa	NZ_CP036281.1	WP_144997644.1	4752134	4753061	+	WP_144997646.1
Gimesia chilikensis	NZ_CP036347.1	WP_145043979.1	6791154	6792078	+	WP_145043981.1
Gimesia chilikensis	NZ_CP036266.1	WP_145191121.1	6872347	6873271	+	WP_145191124.1
Gimesia fumaroli	NZ_CP037452.1	WP_145312481.1	6592268	6591338	-	WP_145312479.1
Gimesia chilikensis	NZ_CP036342.1	WP_145442749.1	6646920	6647844	+	WP_145442750.1
Yersinia mollaretii	NZ_CABHYM010000082.1	WP_145520985.1	156255	157092	+	WP_145520986.1
Yersinia mollaretii	NZ_CABHYS010000009.1	WP_049648692.1	215776	214939	-	WP_145551877.1
Caenimonas sedimenti	NZ_VOBQ01000009.1	WP_145893395.1	224901	225843	+	WP_145893396.1
Vibrio sp. L3-7	NZ_JAKKCP010000011.1	WP_145568504.1	37230	38115	+	WP_145568423.1
Yersinia mollaretii	NZ_JAUEHY010000008.1	WP_145569945.1	190801	191638	+	WP_145569943.1
Yersinia mollaretii	NZ_CABHYK010000010.1	WP_145569945.1	176283	175446	-	WP_145572647.1
Nitratireductor mangrovi	NZ_CP042301.2	WP_146301432.1	2983022	2984036	+	WP_146301433.1
Francisella salimarina	NZ_JBGFGR010000003.1	WP_179951696.1	237757	236944	-	WP_146421962.1
Vibrio sp. T20	NZ_VFEB01000006.1	WP_146489772.1	103076	103961	+	WP_146489756.1
Colwellia demingiae	NZ_VOLT01000005.1	WP_146788429.1	246922	246058	-	WP_146787929.1
Colwellia hornerae	NZ_VOLR01000012.1	WP_146799497.1	73027	73900	+	WP_146799498.1
Novosphingobium ginsenosidimutans	NZ_BAABJD010000002.1	WP_147089022.1	1259658	1260492	+	WP_147089023.1
Silvanigrella aquatica	NZ_CP017834.1	WP_148696444.1	418568	419450	+	WP_148696445.1
Azospirillum sp. Sh1	NZ_VTTK01000006.1	WP_149268920.1	131899	131005	-	WP_149268919.1
Gimesia chilikensis	NZ_VTSR01000017.1	WP_149343836.1	72869	73793	+	WP_149343839.1
Francisella marina	NZ_CP043552.1	WP_187986013.1	463122	463935	+	WP_149368488.1
Aeromonas veronii	NZ_CP044060.1	WP_150388857.1	343017	343875	+	WP_150388858.1
Francisella sp. XLW-1	NZ_VXKP01000004.1	WP_191092455.1	268025	267212	-	WP_150464427.1
Francisella sp. SYW-2	NZ_VXKO01000028.1	WP_191092380.1	18607	17794	-	WP_150465930.1
Francisella sp. SYW-9	NZ_VXKQ01000005.1	WP_191092507.1	56993	57800	+	WP_150466443.1
Synechococcus sp. RSCCF101	NZ_CP035632.1	WP_150883552.1	1817482	1816603	-	WP_150883551.1
Aeromonas veronii	NZ_VZQA01000014.1	WP_150996297.1	21742	22600	+	WP_150996299.1
Comamonas kerstersii	NZ_CP060413.1	WP_210605886.1	2001709	2002492	+	WP_151042706.1
Aeromonas veronii	NZ_JAIEYH010000007.1	WP_151286143.1	81999	81141	-	WP_151286142.1
Candidatus Uabimicrobium amorphum	NZ_JAZFBD010000053.1	WP_151969726.1	161792	160934	-	WP_151969725.1
Vibrio harveyi	NZ_CP045071.1	WP_102388327.1	16427	17294	+	WP_152163878.1
Thauera sp. 2A1	NZ_SSXV01000020.1	WP_153169182.1	36285	37068	+	WP_153169183.1
Shewanella sp. YLB-07	NZ_VOQB01000014.1	WP_152830847.1	148773	149643	+	WP_152830848.1
Sinorhizobium terangae	NZ_CP121660.1	WP_153441682.1	713602	714634	+	WP_153441681.1
Ketobacter sp. MCCC 1A13808	NZ_VRKW01000040.1	WP_198043825.1	2999	2165	-	WP_156873695.1
Sinorhizobium fredii	NZ_JBGCAL010000004.1	WP_153458130.1	621737	620702	-	WP_153458131.1
Citrobacter sp. H12-3-2	NZ_CP045837.1	WP_057068542.1	4267716	4266852	-	WP_153753797.1
Polyangium spumosum	NZ_WJIE01000003.1	WP_153819320.1	224658	225519	+	WP_153819321.1
Polyangium spumosum	NZ_WJIE01000010.1	WP_240807588.1	15932	15080	-	WP_153822833.1
Comamonas sp. CAH-2	NZ_VSWF01000002.1	WP_154162990.1	109408	110191	+	WP_154162991.1
Vibrio harveyi	NZ_CP035692.1	WP_154202917.1	1891386	1892253	+	WP_154202918.1
Hyphomicrobium album	NZ_WMBQ01000001.1	WP_154737925.1	702868	701968	-	WP_154737924.1
Serratia nematodiphila	NZ_VOUU01000001.1	WP_154870239.1	506258	507092	+	WP_154870240.1
Blastomonas sp. AAP25	NZ_LJHP01000016.1	WP_054135258.1	26917	26041	-	WP_156318132.1
Aeromonas jandaei	NZ_RPDF01000003.1	WP_156853430.1	699041	699899	+	WP_156853431.1
Cystobacter fuscus	NZ_CP022098.1	WP_095985586.1	3250662	3249816	-	WP_157758427.1
Acidithiobacillus caldus	NZ_CP043926.1	WP_041635812.1	388085	387272	-	WP_158007160.1
Aeromonas veronii	NZ_WSFS01000015.1	WP_158111183.1	27740	28598	+	WP_158111184.1
Aeromonas veronii	NZ_WSFR01000013.1	WP_158113913.1	31754	32612	+	WP_158113916.1
Photobacterium rosenbergii	NZ_PYMB01000002.1	WP_107297889.1	553477	552577	-	WP_158264518.1
Rubrivivax albus	NZ_SACT01000007.1	WP_310733643.1	199716	198891	-	WP_158289015.1
Aeromonas schubertii	NZ_CP013067.1	WP_060585834.1	1971227	1972100	+	WP_158453492.1
Pararobbsia silviterrae	NZ_RBZU01000001.1	WP_166444090.1	877628	876683	-	WP_158601852.1
Neisseria wadsworthii	NZ_POXA01000011.1	WP_054617571.1	80478	81327	+	WP_159068639.1
Niveispirillum cyanobacteriorum	NZ_BMGN01000002.1	WP_102112074.1	429477	430338	+	WP_158659830.1
Acidobacterium sp. S8	NZ_LMUM01000004.1	WP_158748151.1	138130	137257	-	WP_158748150.1
Aeromonas veronii	NZ_LR732798.1	WP_159157182.1	275728	274870	-	WP_159157181.1
Marichromatium gracile	NZ_LSYU01000084.1	WP_082806231.1	7500	8385	+	WP_160331004.1
Acinetobacter seifertii	NZ_JVTF01000201.1	WP_049064863.1	980	116	-	WP_160310221.1
Pseudomonas sp. PB101	NZ_RWIR01000039.1	WP_160387974.1	1905	1062	-	WP_160387973.1
Tistlia consotensis	NZ_FZNU01000003.1	WP_085122566.1	142060	142996	+	WP_159460176.1
Sphingorhabdus sp. 109	NZ_LR732707.1	WP_159646834.1	2724169	2723296	-	WP_159646832.1
Pseudomonas sp. 8BK	NZ_LR733252.1	WP_160013829.1	1305426	1304556	-	WP_160013828.1
Sphingorhabdus profundilacus	NZ_SDWJ01000001.1	WP_160353014.1	1131731	1132604	+	WP_160353015.1
Pseudomonas sp. L-22-4S-12	NZ_WELL01000005.1	WP_160494060.1	25270	24400	-	WP_160494059.1
Qipengyuania gaetbuli	NZ_WTYF01000004.1	WP_160608884.1	2134071	2134899	+	WP_160608885.1
Kangsaoukella pontilimi	NZ_WUPT01000002.1	WP_160764700.1	734492	733631	-	WP_160764699.1
Nitrosomonas oligotropha	NZ_QRBZ01000021.1	WP_160817693.1	93649	92791	-	WP_160817692.1
Pseudoduganella guangdongensis	NZ_WWCJ01000014.1	WP_161027089.1	18710	17891	-	WP_161027088.1
Vibrio sp. V39_P1S14PM300	NZ_WXWP01000036.1	WP_161451834.1	14423	13547	-	WP_161451832.1
Vibrio sp. V38_P2S17PM301	NZ_WXWO01000039.1	WP_161457484.1	22227	23103	+	WP_161457485.1
Vibrio mediterranei	NZ_CP018309.1	WP_088877765.1	156412	157279	+	WP_161493967.1
Legionella pneumophila	NZ_LEAR01000016.1	WP_161504458.1	33976	33106	-	WP_161504457.1
Legionella pneumophila	NZ_LEAQ01000036.1	WP_061692533.1	119676	120546	+	WP_161505193.1
Undibacterium sp. KW1	NZ_AP018439.1	WP_162061909.1	2732256	2731341	-	WP_162058928.1
Vibrio sp. LB10LO1	NZ_JAADJW010000008.1	WP_162092478.1	71714	72581	+	WP_162092479.1
Rhizobium laguerreae	NZ_JAAEAB010000023.1	WP_162118322.1	43483	44509	+	WP_162118323.1
Pseudoxanthomonas japonensis	NZ_PDWW01000001.1	WP_162336128.1	335864	335012	-	WP_162336127.1
Klebsiella pneumoniae	NZ_VKXO01000158.1	WP_227651851.1	271	151	-	WP_163594973.1
Citrobacter sp. NCU1	NZ_NRDO01000034.1	WP_162380724.1	24565	25381	+	WP_162380725.1
Mucilaginibacter sp. 14171R-50	NZ_CP048115.1	WP_162431051.1	2182730	2183651	+	WP_162431053.1
Sphingorhabdus sp. EL138	NZ_OGVD01000002.1	WP_254054248.1	28928	28091	-	WP_162558874.1
Altererythrobacter sp. ZODW24	NZ_CP031155.1	WP_114521320.1	1742693	1741784	-	WP_162789522.1
Blastomonas fulva	NZ_CP020083.1	WP_069050052.1	3142723	3141847	-	WP_162892626.1
Sandarakinorhabdus rubra	NZ_WMHO01000211.1	WP_235927725.1	1298	470	-	WP_164157407.1
Sandarakinorhabdus rubra	NZ_WMHO01000211.1	WP_164157411.1	2277	3165	+	WP_164157407.1
Dongia deserti	NZ_QORW01000018.1	WP_119304037.1	81835	80971	-	WP_162917502.1
Dongia deserti	NZ_QORW01000018.1	WP_119304040.1	84848	83999	-	WP_162917502.1
Alteromonas hispanica	NZ_JAAAWP010000013.1	WP_163112706.1	74107	73255	-	WP_163112705.1
Halarcobacter bivalviorum	NZ_PDKM01000004.1	WP_114838040.1	22729	21895	-	WP_162917959.1
Rhizobium leguminosarum	NZ_WUFZ01000021.1	WP_164055143.1	100883	101900	+	WP_164048783.1
Sphingorhabdus sp. Alg239-R122	NZ_UNRC01000007.1	WP_164117802.1	81808	82708	+	WP_164117804.1
Sulfitobacter sediminilitoris	NZ_JAABNT010000001.1	WP_164352085.1	509059	509932	+	WP_164352202.1
Escherichia albertii	NZ_CP126911.1	WP_124783389.1	103649	104501	+	WP_164474010.1
Vibrio sp. SCSIO 43133	NZ_CP068025.1	WP_252039382.1	1518652	1517785	-	WP_164491489.1
Aeromonas veronii	NZ_CP034967.1	WP_164536502.1	1655397	1656255	+	WP_164536503.1
Sinorhizobium fredii NGR234	NC_012586.1	WP_015886669.1	544632	545664	+	WP_164923821.1
Halarcobacter bivalviorum	NZ_PDKL01000003.1	WP_129107307.1	56547	55713	-	WP_164967762.1
Altererythrobacter sp. BO-6	NZ_CP049259.1	WP_165194877.1	1319118	1318275	-	WP_165194876.1
Rhizorhabdus phycosphaerae	NZ_CP049107.1	WP_165323396.1	2620490	2621324	+	WP_165323397.1
Paucibacter aquatile	NZ_POSP01000003.1	WP_243392709.1	331128	330222	-	WP_165794485.1
Alteromonas sediminis	NZ_RPOK01000002.1	WP_124027432.1	689683	690559	+	WP_165870450.1
Neochlamydia sp. AcF84	NZ_VJOT01000057.1	WP_166157042.1	18643	17764	-	WP_166157039.1
Roseateles saccharophilus	NZ_SGUF01000022.1	WP_132573424.1	26414	27269	+	WP_165917593.1
Alteromonas sediminis	NZ_RPOK01000003.1	WP_124027920.1	370807	371707	+	WP_165870474.1
Methylosinus sp. RM1	NZ_WOVC01000014.1	WP_166142932.1	24153	24999	+	WP_166142934.1
Methylosinus sp. RM1	NZ_WOVC01000014.1	WP_166142936.1	27919	27049	-	WP_166142934.1
Aquabacterium sp. A08	NZ_JAAQQT010000548.1	WP_166832873.1	1709	926	-	WP_166832871.1
Chromobacterium fluminis	NZ_JAAOMA010000003.1	WP_206118760.1	254655	253815	-	WP_166450857.1
Pseudomaricurvus alcaniphilus	NZ_JAAOIX010000001.1	WP_341806305.1	1332918	1332048	-	WP_166162684.1
Pseudomonas atagonensis	NZ_VXCA01000033.1	WP_166223850.1	8759	7922	-	WP_166223847.1
Pseudoalteromonas sp. Z1A8	NZ_WTLB01000048.1	WP_166421406.1	15890	15059	-	WP_166421405.1
Burkholderia sp. Cy-637	NZ_VWWC01000136.1	WP_167232809.1	17673	18690	+	WP_167243380.1
Pseudoteredinibacter isoporae	NZ_JACHHT010000002.1	WP_166846331.1	914011	914944	+	WP_166846328.1
Vibrio campbellii	NZ_JAATOQ010000104.1	WP_167425102.1	0	546	+	WP_167425103.1
Luteibacter sp. SG786	NZ_JAAOYX010000003.1	WP_167031094.1	314042	314876	+	WP_167031112.1
Luteibacter sp. SG786	NZ_JAAOYX010000003.1	WP_167031109.1	317185	318028	+	WP_167031112.1
Burkholderia sp. Ax-1719	NZ_VWWJ01000015.1	WP_240161117.1	97677	98541	+	WP_167064108.1
Salinivibrio costicola	NZ_CP050266.1	WP_096628863.1	1784060	1783193	-	WP_167314560.1
Aeromonas veronii	NZ_JAAQQO010000015.1	WP_167558124.1	66353	67211	+	WP_167558125.1
Vibrio diabolicus	NZ_CP042451.1	WP_047010215.1	79149	78279	-	WP_167426127.1
Aeromonas veronii	NZ_JAAQQP010000020.1	WP_167566558.1	41145	42003	+	WP_167566560.1
Aeromonas veronii	NZ_JAAQQQ010000008.1	WP_167569520.1	76473	75615	-	WP_167569519.1
Paraburkholderia caballeronis	NZ_QLMB01000001.1	WP_090547148.1	346425	345567	-	WP_167627070.1
Mariprofundus ferrooxydans	NZ_JAAVJJ010000002.1	WP_167631608.1	68441	67571	-	WP_167631607.1
Sphingopyxis italica	NZ_JAATIT010000002.1	WP_167921350.1	552682	551821	-	WP_167921349.1
Rhizobium leguminosarum	NZ_JAAXFQ010000013.1	WP_020048747.1	134890	133864	-	WP_168263293.1
Rhizobium leguminosarum bv. viciae	NZ_WIEY01000014.1	WP_168271440.1	93426	94452	+	WP_168271441.1
Rhizobium leguminosarum	NZ_JAAXFO010000004.1	WP_168305966.1	384252	383226	-	WP_168305967.1
Rhizobium sophorae	NZ_JABFCN010000045.1	WP_168311011.1	125242	126268	+	WP_168311012.1
Acidithiobacillus caldus	NZ_JAAOML010000005.1	WP_038471996.1	4117	3304	-	WP_169737314.1
Rhizobium leguminosarum bv. viciae	NZ_WIEU01000015.1	WP_168322965.1	63970	62944	-	WP_168322964.1
Rhizobium leguminosarum	NZ_JAAXFN010000026.1	WP_020048747.1	41216	40190	-	WP_168330700.1
Oleiagrimonas citrea	NZ_JAAZQD010000005.1	WP_168609765.1	181971	182838	+	WP_168609766.1
Novosphingobium rosa NBRC 15208	NZ_BCZE01000111.1	WP_068093936.1	4361	3515	-	WP_169805730.1
Thalassotalea algicola	NZ_JABBXH010000002.1	WP_169074616.1	500734	499858	-	WP_169074615.1
Pseudohongiella acticola	NZ_MASR01000001.1	WP_070117846.1	2583395	2582522	-	WP_169819447.1
Pseudomonas mandelii	NZ_JAAQXV010000010.1	WP_169858086.1	129039	128199	-	WP_169858085.1
Campylobacter sp. RM16189	NZ_LIWR01000044.1	WP_169975396.1	130230	129417	-	WP_169975398.1
Luteibacter pinisoli	NZ_CP041046.1	WP_139982826.1	2523851	2524694	+	WP_170207597.1
Luteibacter pinisoli	NZ_CP041046.1	WP_139982834.1	2526307	2527141	+	WP_170207597.1
Ruegeria atlantica	NZ_WQFE01000011.1	WP_170417524.1	10099	10957	+	WP_170417527.1
Ruegeria arenilitoris	NZ_WQHE01000005.1	WP_170426489.1	38369	39227	+	WP_170426490.1
Ruegeria atlantica	NZ_WQBD01000001.1	WP_170349162.1	1481239	1482097	+	WP_170549580.1
Ruegeria atlantica	NZ_WQCG01000003.1	WP_170560821.1	38892	39750	+	WP_170560822.1
Vibrio ostreicida	NZ_JAUFQC010000027.1	WP_076588494.1	1105770	1104891	-	WP_170882550.1
Vibrio sp. 11-4(1)	NZ_VHSY01000019.1	WP_170903575.1	20790	21660	+	WP_170903576.1
Alteromonas sp. 07-89-2	NZ_VTYM01000047.1	WP_171338677.1	2336	3188	+	WP_171338678.1
Polaromonas sp. AER18D-145	NZ_NBZV01000054.1	WP_096699424.1	3382	4270	+	WP_170954821.1
Usitatibacter palustris	NZ_CP053073.1	WP_246212032.1	3238106	3237293	-	WP_171164291.1
Vibrio owensii	NZ_VTXX01000001.1	WP_171369915.1	529891	529024	-	WP_171369914.1
Vibrio mediterranei	NZ_VTXV01000007.1	WP_171389317.1	23274	24072	+	WP_171389318.1
Vibrio mediterranei	NZ_VTXU01000079.1	WP_171393329.1	10614	11481	+	WP_171393330.1
Pelistega europaea	NZ_JABGBO010000009.1	WP_216605213.1	117423	116577	-	WP_171589217.1
Vibrio chagasii	NZ_JAKEUB010000011.1	WP_116870623.1	117634	116767	-	WP_171731168.1
Paucibacter aquatile	NZ_CP124551.1	WP_223696707.1	4734068	4734902	+	WP_171827334.1
Paucibacter aquatile	NZ_CP124551.1	WP_223696894.1	2554512	2555418	+	WP_171828774.1
Vibrio mediterranei	NZ_NWTN01000023.1	WP_096443780.1	43865	42998	-	WP_172427905.1
Stenotrophomonas sp. A3_2	NZ_JAZKVY010000277.1	WP_019659350.1	55899	56745	+	WP_171952340.1
Porphyrobacter sp. HT-58-2	NZ_CP022600.1	WP_233997175.1	2976920	2976014	-	WP_172449849.1
Vibrio navarrensis	NZ_JBEWCK010000001.1	WP_353975032.1	364220	363353	-	WP_172566134.1
Vibrio harveyi	NZ_JACENY010000002.1	WP_010453176.1	507148	506281	-	WP_172581147.1
Campylobacter sp. CCUG 57310	NZ_CP053845.1	WP_173031803.1	1925487	1924674	-	WP_173031802.1
Aquabacterium terrae	NZ_JABRWJ010000012.1	WP_173132756.1	69232	68404	-	WP_173132752.1
Escherichia coli	NZ_MIVZ01000278.1	WP_139130064.1	654	182	-	WP_175427262.1
Sphingopyxis sp. BSNA05	NZ_PYIA01000085.1	WP_254305762.1	13607	12734	-	WP_173204397.1
Sinorhizobium psoraleae	NZ_JABEKV010000001.1	WP_173508789.1	307743	308775	+	WP_173508790.1
Novosphingobium sp. IK01	NZ_BTFW01000002.1	WP_173575248.1	53940	53100	-	WP_173575247.1
Azospirillum melinis	NZ_JAGINN010000008.1	WP_174473183.1	49680	50586	+	WP_174473182.1
Agrobacterium salinitolerans	NZ_JAAMOL010000010.1	WP_077983595.1	12972	13854	+	WP_173991268.1
Methylocystis silviterrae	NZ_JABVWW010000016.1	WP_175095242.1	7417	8263	+	WP_175095243.1
Pseudomonas aeruginosa	NZ_JBCIXK010000335.1	WP_343166619.1	1326	471	-	WP_175570820.1
Methylocystis silviterrae	NZ_JABVWW010000017.1	WP_175095334.1	42207	41355	-	WP_175095333.1
Methylocystis silviterrae	NZ_JABVWW010000017.1	WP_175095338.1	44190	45123	+	WP_175095333.1
Pseudomonas sp. C1C7	NZ_JABFMP010000055.1	WP_175380213.1	12905	12050	-	WP_175380212.1
Pseudomonas sp. C2B4	NZ_JABFMU010000053.1	WP_175391428.1	30468	31308	+	WP_175391429.1
Methylacidimicrobium tartarophylax	NZ_CABFVA020000120.1	WP_142660973.1	1826	977	-	WP_178087081.1
Paraburkholderia youngii	NZ_VTZP01000008.1	WP_176121995.1	72400	73291	+	WP_176121996.1
Parasphingorhabdus flavimaris	NZ_JABWMH010000004.1	WP_217908021.1	33635	34550	+	WP_176280257.1
Pseudomonas aeruginosa	NZ_NFFG01000134.1	WP_143478528.1	568	330	-	WP_179196106.1
Paraburkholderia youngii	NZ_VOMC01000009.1	WP_176366578.1	130215	129324	-	WP_176366577.1
Erythrobacter sanguineus	NZ_FRDF01000009.1	WP_086616537.1	159592	160483	+	WP_178139164.1
Candidatus Nitrospira nitrosa	NZ_CZQA01000001.1	WP_090742889.1	365126	364280	-	WP_176697774.1
Hydrogenimonas thermophila	NZ_FOXB01000004.1	WP_092910769.1	45094	45901	+	WP_177201950.1
Pseudomonas sp. PB120	NZ_RWIN01000109.1	WP_157713076.1	14506	15346	+	WP_178129472.1
Francisella sp. Scap27	NZ_CP041326.1	WP_178947733.1	368800	367990	-	WP_178947732.1
Pseudomonas umsongensis	NZ_QJRD01000118.1	WP_179054369.1	9864	9024	-	WP_179054368.1
Pseudomonas taiwanensis	NZ_QJRF01000040.1	WP_179058833.1	291859	291010	-	WP_179058832.1
Hydrogenophaga sp. IBVHS2	NZ_NFUT01000001.1	WP_086119100.1	296779	295876	-	WP_179188427.1
Klebsiella pneumoniae	NZ_QBCA01000160.1	WP_142407237.1	0	141	+	WP_181369622.1
Janthinobacterium sp. AD80	NZ_NRDQ01000122.1	WP_102297085.1	49967	50903	+	WP_180979520.1
Haemophilus influenzae	NZ_MZHK01000001.1	WP_005647267.1	3615	4539	+	WP_181184953.1
Cupriavidus plantarum	NZ_JACBYU010000004.1	WP_179594146.1	243988	243052	-	WP_179594145.1
Pseudomonas moraviensis	NZ_JACCAT010000001.1	WP_179695577.1	6404776	6403936	-	WP_179695576.1
Aeromonas veronii	NZ_CP058912.1	WP_179902056.1	3010061	3009203	-	WP_179902055.1
Pseudomonas sp. SbOxS1	NZ_JAAVXC010000035.1	WP_180206200.1	123619	124459	+	WP_180206201.1
Azospirillum oleiclasticum	NZ_JABFFR010000025.1	WP_180284299.1	126679	127558	+	WP_180284300.1
[Pseudomonas] hibiscicola	NZ_JBDKQV010000001.1	WP_019659350.1	284618	283772	-	WP_180876143.1
Pseudovibrio exalbescens	NZ_NKQT01000006.1	WP_102868906.1	156449	157334	+	WP_180981075.1
Aeromonas veronii	NZ_MVPS01000001.1	WP_181221818.1	460735	461593	+	WP_181221820.1
Sphingomonas ursincola	NZ_BAAAGB010000001.1	WP_181268262.1	158048	157199	-	WP_181268263.1
Neisseria shayeganii	NZ_CP059567.1	WP_050797941.1	2417553	2418423	+	WP_182122151.1
Pectobacterium carotovorum	NZ_KT351734.1	WP_181375130.1	78662	77843	-	WP_181375129.1
Vibrio rotiferianus	NZ_CAJDZO010000008.1	WP_182026658.1	93163	92296	-	WP_182026657.1
Vibrio sp. B1FIG11	NZ_HG992756.1	WP_182052107.1	999734	1000601	+	WP_182052106.1
Acidovorax sp. FHTAMBA	NZ_CP152407.1	WP_182118019.1	915585	914733	-	WP_182118018.1
Rugamonas apoptosis	NZ_JACEZU010000001.1	WP_182151970.1	791382	792231	+	WP_182151874.1
Colwellia sp. Bg11-12	NZ_JACGUZ010000060.1	WP_182227181.1	43882	44761	+	WP_182227182.1
Colwellia sp. MB3u-41	NZ_JACGUT010000047.1	WP_259366726.1	95788	94909	-	WP_182181068.1
Colwellia sp. BRX8-6	NZ_JACGVQ010000005.1	WP_259364678.1	11487	12366	+	WP_182213708.1
Colwellia sp. BRX10-5	NZ_JACGVY010000004.1	WP_259364678.1	52720	53599	+	WP_182221755.1
Shewanella sp. SG41-4	NZ_JACJFI010000399.1	WP_259397402.1	1528	2446	+	WP_182773639.1
Colwellia sp. BRX10-9	NZ_JACGVV010000003.1	WP_259364678.1	58411	57532	-	WP_182230203.1
Colwellia sp. BRX8-7	NZ_JACGVP010000005.1	WP_259366810.1	138946	139825	+	WP_182242314.1
Colwellia sp. BRX8-4	NZ_JACGVS010000004.1	WP_259368160.1	100916	101795	+	WP_182250960.1
Vibrio spartinae	NZ_CP046268.1	WP_182288158.1	584651	583700	-	WP_182288157.1
Psychromonas sp. SR45-3	NZ_JACJDP010000033.1	WP_182691182.1	6741	5853	-	WP_182691180.1
Comamonas piscis	NZ_CP142428.1	WP_238347809.1	1320745	1320004	-	WP_182326826.1
Comamonas sp. PR12	NZ_CP104377.1	WP_182344973.1	4394937	4394154	-	WP_182344972.1
Legionella sp. PC997	NZ_CP059576.1	WP_182390982.1	2368818	2369700	+	WP_182390983.1
Pseudoalteromonas sp. SG43-4	NZ_JACJFB010000001.1	WP_182736514.1	398248	397417	-	WP_182736513.1
Oceanospirillum sediminis	NZ_JACJFM010000005.1	WP_182807872.1	65895	64950	-	WP_182807871.1
Aeromonas sp. QDB22	NZ_JAPCJB010000046.1	WP_182937742.1	29171	30029	+	WP_182937741.1
Aeromonas veronii	NZ_AP022290.1	WP_182969292.1	3140876	3140018	-	WP_182969291.1
Mitsuaria sp. WAJ17	NZ_JACJUG010000016.1	WP_183105150.1	56282	55367	-	WP_183105149.1
Mitsuaria sp. WAJ17	NZ_JACJUG010000031.1	WP_310737674.1	27194	28028	+	WP_183106266.1
Devosia subaequoris	NZ_JAMYXP010000014.1	WP_183312662.1	12237	11379	-	WP_183312663.1
Mucilaginibacter sp. AK015	NZ_JACHCV010000001.1	WP_183550632.1	1970573	1969652	-	WP_183550630.1
Rhizobium sp. BK049	NZ_JACHYV010000024.1	WP_183705038.1	85139	86165	+	WP_183705040.1
Paraburkholderia bannensis	NZ_JACHBW010000002.1	WP_183722156.1	350786	351620	+	WP_183722159.1
Rhizobium sp. BK316	NZ_JACHZR010000001.1	WP_183726111.1	1219328	1218302	-	WP_183726109.1
Rhizobium mongolense	NZ_JACIGM010000001.1	WP_183922825.1	570192	569166	-	WP_183922824.1
Sphingomicrobium lutaoense	NZ_JANPVP010000001.1	WP_183933911.1	1117680	1118535	+	WP_183933339.1
Paraburkholderia sp. MM5384-R2	NZ_JACHDI010000005.1	WP_184047008.1	163462	162571	-	WP_184047006.1
Aeromonas veronii	NZ_JANUCC010000004.1	WP_184234990.1	276689	275831	-	WP_184234987.1
Roseateles oligotrophus	NZ_JACHLP010000001.1	WP_184294788.1	37125	36240	-	WP_184294786.1
Pseudomonas fluvialis	NZ_JACHLL010000006.1	WP_184685164.1	337802	336935	-	WP_184685162.1
Pseudomonas sp. MSSRFD41	NZ_JACKZK010000001.1	WP_185696782.1	170627	171473	+	WP_185696783.1
Xanthomonas sp. SI	NZ_CP051261.1	WP_185825051.1	110175	111018	+	WP_185825055.1
Xanthomonas sp. SI	NZ_CP051261.1	WP_185825054.1	112658	113501	+	WP_185825055.1
Vibrio jasicida	NZ_CAJFAE010000040.1	WP_186176612.1	42149	41282	-	WP_186176611.1
Cupriavidus gilardii J11	NZ_VLJN01000004.1	WP_261378735.1	94262	93407	-	WP_186449150.1
Serratia fonticola	NZ_JACNYM010000018.1	WP_186486682.1	25041	24216	-	WP_186486681.1
Neptunicella marina	NZ_JACNEP010000025.1	WP_186508413.1	12368	11525	-	WP_186508412.1
Alloacidobacterium dinghuense	NZ_CP060394.1	WP_186745608.1	2049971	2050844	+	WP_186745609.1
Undibacterium curvum	NZ_JACOGD010000001.1	WP_186902382.1	517666	518602	+	WP_186902383.1
Undibacterium hunanense	NZ_JACOGF010000009.1	WP_186948660.1	228196	229090	+	WP_186948661.1
Ramlibacter albus	NZ_JACORU010000014.1	WP_187084498.1	43856	43001	-	WP_187084497.1
Sphingomonas xanthus	NZ_CP041659.1	WP_147494390.1	1629298	1630168	+	WP_187107739.1
Sphingopyxis sp. OPL5	NZ_CP060725.1	WP_187138861.1	4647082	4646236	-	WP_187138860.1
Sphingopyxis sp. OPL5	NZ_CP060725.1	WP_187140913.1	3201664	3202534	+	WP_187140912.1
Photobacterium sp. BZF1	NZ_JACSOF010000018.1	WP_187460719.1	52701	51801	-	WP_187460718.1
Vibrio harveyi	NZ_JACGMA010000003.1	WP_187993304.1	793382	794249	+	WP_187993305.1
Vibrio harveyi	NZ_JACGLZ010000001.1	WP_010453176.1	1373927	1373060	-	WP_188014526.1
Iodobacter fluviatilis	NZ_CP025781.1	WP_130107299.1	3414158	3413330	-	WP_188053334.1
Neisseria subflava	NZ_MAYY02000001.1	WP_188212982.1	1140129	1140972	+	WP_188212981.1
Marinobacterium nitratireducens	NZ_BMLT01000003.1	WP_188859937.1	370514	371399	+	WP_188859938.1
Undibacterium squillarum	NZ_BMYU01000002.1	WP_189355842.1	55220	56003	+	WP_189355843.1
Thalassotalea marina	NZ_BNCK01000011.1	WP_189774074.1	56650	55759	-	WP_189774072.1
Marinomonas colpomeniae	NZ_JACYFC010000002.1	WP_191594144.1	365467	364540	-	WP_191594143.1
Serratia rubidaea	NZ_JACYQC010000004.1	WP_054305550.1	339721	340540	+	WP_191977912.1
Pseudomonas sp. PDM21	NZ_JACVBU010000005.1	WP_192294769.1	92850	93684	+	WP_192294770.1
Pseudomonas sp. BJa5	NZ_JALRNG010000014.1	WP_192401962.1	94598	93764	-	WP_192401960.1
Cysteiniphilum marinum	NZ_JACYLL010000002.1	WP_192482762.1	46326	45501	-	WP_192482761.1
Lysobacter sp. OAE881	NZ_JBEPOG010000001.1	WP_192630265.1	1589834	1588970	-	WP_192630264.1
Sphingopyxis sp. OAS728	NZ_JADBDT010000001.1	WP_192646677.1	1719260	1718393	-	WP_192646676.1
Sphingopyxis sp. OAS728	NZ_JADBDT010000001.1	WP_192646677.1	1719260	1718393	-	WP_192646679.1
Vibrio lentus	NZ_JAUFQE010000002.1	WP_192853712.1	1237320	1236435	-	WP_192853713.1
Vibrio bathopelagicus	NZ_CP062500.1	WP_192890731.1	1786742	1787627	+	WP_192890670.1
Vibrio navarrensis	NZ_CP065218.1	WP_193157497.1	832381	831514	-	WP_193157498.1
Vibrio navarrensis	NZ_MPKN01000008.1	WP_193253020.1	141760	142627	+	WP_193253029.1
Pseudomonas aeruginosa	NZ_JABDTW010000383.1	WP_003104429.1	3548	4403	+	WP_194486881.1
Vibrio navarrensis	NZ_MPKO01000003.1	WP_193265170.1	133164	132297	-	WP_193265169.1
Pelagibius marinus	NZ_JACSDK010000016.1	WP_193370595.1	190931	190037	-	WP_193370594.1
Cyanobium sp. LEGE 06143	NZ_JADEWP010000004.1	WP_228006974.1	4918	5758	+	WP_193813923.1
Vibrio sp. OPT20	NZ_JADDYJ010000066.1	WP_193835596.1	95427	96312	+	WP_193835597.1
Vibrio sp. OPT18	NZ_JADDYK010000053.1	WP_046225238.1	38007	38892	+	WP_193841318.1
Aeromonas veronii	NZ_VWTS01000009.1	WP_193860795.1	129888	129030	-	WP_193860794.1
Pontibacterium sinense	NZ_JADEYS010000002.1	WP_193951655.1	20729	21569	+	WP_193951656.1
Aeromonas veronii	NZ_JACGXR010000034.1	WP_194496684.1	583466	582608	-	WP_194496683.1
Pseudomonas sp. p50(2008)	NZ_JACMYF010000005.1	WP_194691961.1	123018	123858	+	WP_194691962.1
Caenimonas koreensis DSM 17982	NZ_WJBU01000011.1	WP_153585515.1	159193	160048	+	WP_194792926.1
Aggregatibacter actinomycetemcomitans serotype e str. ANH9776	NZ_AZTZ01000497.1	WP_155719968.1	732	302	-	WP_196755916.1
Sphingopyxis solisilvae	NZ_JADKYM010000008.1	WP_324187655.1	2685	1818	-	WP_194953970.1
Pseudomonas guariconensis	NZ_JADLJL010000043.1	WP_196146703.1	2436	3252	+	WP_196146704.1
Pseudomonas neuropathica	NZ_JACOPX010000008.1	WP_194934630.1	55143	54303	-	WP_194934629.1
Pseudomonas mucoides	NZ_JACOPW010000001.1	WP_194939683.1	331448	330608	-	WP_194939682.1
Erythrobacter donghaensis	NZ_LSIP01000903.1	WP_060980070.1	5556	6402	+	WP_196490596.1
Pseudomonas guariconensis	NZ_JADLJP010000004.1	WP_196154715.1	2366	3182	+	WP_196154716.1
Aeromonas dhakensis	NZ_CAWPSX010000001.1	WP_195878368.1	1351241	1352102	+	WP_195878726.1
Methylocystis sp. H4A	NZ_JADNQY010000027.1	WP_196401223.1	184921	185767	+	WP_196401224.1
Pseudomonas mohnii	NZ_JADWDB020000147.1	WP_196586792.1	10644	11499	+	WP_196586793.1
Erythrobacter donghaensis	NZ_LSJZ01000136.1	WP_067405608.1	13319	12425	-	WP_196490741.1
Ralstonia solanacearum	NZ_JACWND010000012.1	WP_184848661.1	1046003	1047014	+	WP_197326677.1
Ralstonia solanacearum	NZ_JACWOR010000011.1	WP_197338088.1	48338	49349	+	WP_197338089.1
Stenotrophomonas sepilia	NZ_BTRJ01000016.1	WP_012479633.1	28902	28026	-	WP_197598929.1
Serratia rubidaea	NZ_JADULK010000008.1	WP_197664601.1	84965	84146	-	WP_197664600.1
Aeromonas allosaccharophila	NZ_CP065745.1	WP_197929640.1	599466	600324	+	WP_197929641.1
Inhella gelatinilytica	NZ_JAEDAL010000003.1	WP_310737544.1	222093	222942	+	WP_198100588.1
Inhella gelatinilytica	NZ_JAEDAL010000003.1	WP_246480291.1	280118	280964	+	WP_198100643.1
Vibrio navarrensis	NZ_NVYB01000001.1	WP_198105608.1	460576	459709	-	WP_198105607.1
Alteromonas sp. IB21	NZ_JAEFCD010000006.1	WP_198815085.1	166579	165727	-	WP_198815084.1
Sphingomonas sp. MA1305	NZ_RCVT01000008.1	WP_332838056.1	6539	7349	+	WP_198355609.1
Chromobacterium sp. ASV23	NZ_JAELTR010000001.1	WP_199152729.1	98168	97328	-	WP_199152728.1
Aeromonas veronii	NZ_JAEMTZ010000026.1	WP_199416074.1	39200	38342	-	WP_199416073.1
Aeromonas sp. s12	NZ_JBFOCT010000007.1	WP_199428420.1	32287	33145	+	WP_199428419.1
Vibrio owensii	NZ_JACDXA010000042.1	WP_005453112.1	466291	467158	+	WP_199436233.1
Vibrio owensii	NZ_JACDXB010000099.1	WP_199455187.1	139750	138883	-	WP_199455186.1
Vibrio harveyi	NZ_JACDWS010000248.1	WP_010453176.1	89694	90561	+	WP_199450247.1
Vibrio harveyi	NZ_JACDWX010000093.1	WP_010453176.1	146269	147136	+	WP_199479100.1
Vibrio owensii	NZ_JACDXC010000112.1	WP_199459660.1	136798	137665	+	WP_199459661.1
Vibrio owensii	NZ_JACDXD010000080.1	WP_005453112.1	519723	518856	-	WP_199481940.1
Francisella philomiragia	NZ_JACTSH010000001.1	WP_200147490.1	36727	37540	+	WP_200147491.1
Francisella philomiragia	NZ_JACVLY010000009.1	WP_200149314.1	13467	12654	-	WP_200149313.1
Francisella philomiragia	NZ_JACTSE010000004.1	WP_200151120.1	208386	207573	-	WP_200151119.1
Francisella philomiragia	NZ_JBGFDC010000011.1	WP_200155712.1	36609	37422	+	WP_200155711.1
Francisella philomiragia	NZ_JACTSW010000001.1	WP_200162995.1	757436	756623	-	WP_200162994.1
Thiocystis violacea	NZ_NRRG01000087.1	WP_200377159.1	9000	8142	-	WP_200377158.1
Azospirillum endophyticum	NZ_JAENHM010000084.1	WP_247893997.1	117179	116267	-	WP_200198942.1
Thiohalocapsa halophila	NZ_NRRV01000039.1	WP_200239287.1	13555	14455	+	WP_200239289.1
Luteolibacter yonseiensis	NZ_BAABHZ010000001.1	WP_200352183.1	990974	990110	-	WP_200352184.1
Pseudomonas sp. MF6776	NZ_JAENSQ010000003.1	WP_200611679.1	98392	97552	-	WP_200611677.1
Noviherbaspirillum pedocola	NZ_JAEPBG010000001.1	WP_200589441.1	15853	14962	-	WP_200589439.1
Jeongeupia sp. HS-3	NZ_AP024094.1	WP_200915746.1	2558069	2557223	-	WP_200915745.1
Pseudomonas sp. TH38	NZ_JAEKFE010000002.1	WP_201121244.1	296361	297189	+	WP_201060119.1
Pseudomonas sp. TH41	NZ_JAEKFH010000005.1	WP_201117704.1	279632	278792	-	WP_201117702.1
Pseudomonas sp. TH39(2020)	NZ_JAEKFF010000005.1	WP_201182079.1	453283	452443	-	WP_201182077.1
Pseudomonas sp. TH06	NZ_JAEKEC010000003.1	WP_201238954.1	205946	205106	-	WP_201233829.1
Dyella sp. EPa41	NZ_BCPR01000005.1	WP_236585273.1	66358	67219	+	WP_201313084.1
Hydrogenimonas urashimensis	NZ_AP023212.1	WP_201352744.1	2120805	2121606	+	WP_201352745.1
Rubrivivax sp. A210	NZ_CAJGBN010000012.1	WP_201493925.1	80628	79767	-	WP_201493924.1
Aeromonas veronii	NZ_JAEHJD010000016.1	WP_201906347.1	25912	26770	+	WP_201906348.1
Aeromonas jandaei	NZ_JAEHJA010000004.1	WP_201908066.1	258670	259528	+	WP_201908068.1
Aeromonas veronii	NZ_JAEHHQ010000008.1	WP_201909078.1	126582	127440	+	WP_201909087.1
Aeromonas jandaei	NZ_JAEHJF010000002.1	WP_201911705.1	253806	254664	+	WP_201911706.1
Sphingopyxis jiangsuensis	NZ_JAERPO010000002.1	WP_201927638.1	212452	211585	-	WP_201927637.1
Aeromonas veronii	NZ_CAWPXP010000020.1	WP_201939074.1	38332	39190	+	WP_201939084.1
Aeromonas veronii	NZ_JAEHHX010000001.1	WP_201950466.1	780820	781678	+	WP_201950472.1
Aeromonas veronii	NZ_JAEHIB010000001.1	WP_201955843.1	854613	855471	+	WP_201955853.1
Aeromonas jandaei	NZ_JAEHIN010000002.1	WP_201960456.1	185951	185093	-	WP_201960455.1
Aeromonas jandaei	NZ_JAEHJC010000001.1	WP_201965946.1	663657	664515	+	WP_201965948.1
Aeromonas veronii	NZ_JAEHOJ010000004.1	WP_201973066.1	7763	6905	-	WP_201973065.1
Aeromonas veronii	NZ_JAUUBC010000035.1	WP_201979925.1	24924	24066	-	WP_201979934.1
Aeromonas veronii	NZ_JAEHJO010000001.1	WP_201986127.1	220222	221080	+	WP_201986129.1
Aeromonas veronii	NZ_JAEHIS010000012.1	WP_201992735.1	73001	72143	-	WP_201992734.1
Alteromonas macleodii	NZ_JAEMVI010000005.1	WP_156086631.1	369691	368839	-	WP_202285744.1
Aeromonas veronii	NZ_CAWPXW010000019.1	WP_202005908.1	27127	27985	+	WP_202005910.1
Methylacidimicrobium sp. AP8	NZ_LR797830.1	WP_202213989.1	1302720	1303578	+	WP_202213990.1
Alteromonas sp. KC14	NZ_AP024236.1	WP_202263786.1	815344	814435	-	WP_202263783.1
Ahrensia sp. 13_GOM-1096m	NZ_JIAX01000012.1	WP_026480557.1	84481	83509	-	WP_202899060.1
Aeromonas jandaei	NZ_JAAKGH010000003.1	WP_203130600.1	303188	302330	-	WP_203130601.1
Sulfitobacter mediterraneus	NZ_JAFBQR010000002.1	WP_203239045.1	560685	559836	-	WP_203239044.1
Citrobacter sp. R56	NZ_CP069159.1	WP_203359070.1	3985692	3984876	-	WP_203359069.1
Aeromonas jandaei	NZ_AP024466.1	WP_203975723.1	4480736	4481609	+	WP_203975724.1
Shimia biformata	NZ_JAFEJK010000001.1	WP_204113945.1	1839281	1838423	-	WP_204113944.1
Aeromonas veronii	NZ_CP144910.1	WP_338454470.1	3658903	3659761	+	WP_204379960.1
Aeromonas veronii	NZ_CP070210.1	WP_204382017.1	3851219	3850361	-	WP_204382016.1
Aeromonas veronii	NZ_CP070208.1	WP_204477392.1	3851219	3850361	-	WP_204477391.1
Aeromonas veronii	NZ_CP070212.1	WP_204483783.1	1257994	1257136	-	WP_204483782.1
Archangium primigenium	NZ_JADWYI010000001.1	WP_204490004.1	4758999	4758156	-	WP_204490003.1
Dyella flava	NZ_BSNR01000017.1	WP_204679979.1	111752	110900	-	WP_204679980.1
Herbaspirillum huttiense F1	NZ_JAVRAB010000001.1	WP_311433559.1	329425	328573	-	WP_204725741.1
Hydrogenophaga laconesensis	NZ_JAVDWE010000001.1	WP_204731800.1	557272	558106	+	WP_204731801.1
Pseudomonas aeruginosa	NZ_RABO01000059.1	WP_003118206.1	1086	255	-	WP_205584532.1
Pseudomonas aeruginosa	NZ_RAEB01000426.1	WP_003118206.1	16653	17484	+	WP_205579327.1
Pseudomonas aeruginosa	NZ_RACW01000356.1	WP_003118206.1	1006	175	-	WP_205579734.1
Neisseria elongata	NZ_JAFEUH010000010.1	WP_107918299.1	65240	66101	+	WP_204812144.1
Chromobacterium alkanivorans	NZ_JAFHKL010000005.1	WP_205466195.1	330505	329674	-	WP_205466193.1
Pseudomonas frederiksbergensis	NZ_JAAUOE010000054.1	WP_205891036.1	15895	16735	+	WP_205891037.1
Aliamphritea spongicola	NZ_AP025283.1	WP_205657129.1	4908324	4909185	+	WP_205657130.1
Aeromonas dhakensis	NZ_JAAXMZ010000001.1	WP_206219812.1	1288864	1288003	-	WP_206220667.1
Roseimicrobium sp. ORNL1	NZ_CP049143.1	WP_165208811.1	6901803	6902658	+	WP_206026177.1
Novosphingobium terrae	NZ_JABVZR010000002.1	WP_206243833.1	1966341	1965510	-	WP_206243832.1
Ralstonia sp. LMG 32965	NZ_CAUDLI010000007.1	WP_206274449.1	190763	191633	+	WP_206274450.1
Vibrio neptunius	NZ_JBELYB010000018.1	WP_219348284.1	20154	21015	+	WP_206376172.1
Parahaliea mediterranea	NZ_JAFKCZ010000003.1	WP_206559305.1	220623	219750	-	WP_206559304.1
Bowmanella yangjiangensis	NZ_JAFKCS010000006.1	WP_206593655.1	21734	22610	+	WP_206593656.1
Methylacidiphilum caldifontis	NZ_CP065957.1	WP_206826726.1	53966	54800	+	WP_206826727.1
Aeromonas veronii	NZ_CAWQBZ010000040.1	WP_206875533.1	78383	79241	+	WP_206875543.1
Aeromonas veronii	NZ_CP054855.1	WP_206901587.1	1583331	1584189	+	WP_206901588.1
Halomonas litopenaei	NZ_JAEKJT010000004.1	WP_242520750.1	217359	218370	+	WP_206941261.1
Pseudomonas aeruginosa	NZ_CAADKO010000333.1	WP_003159305.1	1063	232	-	WP_208532954.1
Pseudomonas aeruginosa	NZ_CAADQJ010000438.1	WP_010793436.1	5434	6265	+	WP_208536245.1
Rhizobium lentis	NZ_JABDXT010000012.1	WP_207244673.1	205952	204926	-	WP_207244672.1
Alteromonas sp. 5E99-2	NZ_JAFNJE010000006.1	WP_207612552.1	171445	172306	+	WP_207612553.1
Rhizobium bangladeshense	NZ_CP071623.1	WP_207609849.1	113108	114134	+	WP_207609850.1
Pseudomonas sp. 58(2021)	NZ_JAFGYZ010000011.1	WP_207866163.1	186453	185613	-	WP_207866161.1
Pseudobacteriovorax antillogorgiicola	NZ_FWZT01000022.1	WP_132323441.1	103872	104703	+	WP_207912356.1
Parasphingorhabdus cellanae	NZ_CP071794.1	WP_243457069.1	2443214	2442341	-	WP_207986739.1
Aeromonas dhakensis	NZ_JAGFEC010000001.1	WP_208199577.1	358293	357432	-	WP_208199817.1
Sphingomonas oligoaromativorans	NZ_JAASQK010000002.1	WP_167101158.1	279652	278752	-	WP_208402024.1
Aeromonas jandaei	NZ_CP050701.1	WP_208735988.1	2432025	2432883	+	WP_208735989.1
Roseibium litorale	NZ_JACYXI010000016.1	WP_192150140.1	21835	20917	-	WP_209007834.1
Endozoicomonas sp. G2_1	NZ_JAGHQT010000004.1	WP_209112608.1	158374	157486	-	WP_209112606.1
Salinisphaera sp. G21_0	NZ_JAGHQW010000027.1	WP_209202498.1	5131	5983	+	WP_209202500.1
Ruegeria sp. R14_0	NZ_JAGHRC010000001.1	WP_209222553.1	395478	394620	-	WP_209222551.1
Aeromonas jandaei	NZ_CP046270.1	WP_209298854.1	2141200	2140342	-	WP_209298853.1
Thalassotalea sp. G20_0	NZ_JAGHQV010000004.1	WP_209275437.1	79057	78205	-	WP_209275436.1
Rhodoferax sp. AJA081-3	NZ_CP059068.1	WP_209398499.1	3139036	3138130	-	WP_209393488.1
Sinorhizobium kostiense	NZ_JAGILA010000001.1	WP_209600233.1	481293	480264	-	WP_209600232.1
Labrys sp. LIt4	NZ_JAGIPY010000003.1	WP_245196765.1	382982	383864	+	WP_209431189.1
Sphingomonas sp. PL20	NZ_JAGINH010000002.1	WP_209609981.1	812506	813454	+	WP_209609982.1
Duganella sp. 1411	NZ_JAFICD010000002.1	WP_209719349.1	865321	864478	-	WP_209719346.1
Acidovorax delafieldii	NZ_JAVDXS010000001.1	WP_209816302.1	246947	247796	+	WP_209816303.1
Chitinophaga sp. OAE865	NZ_JBEPOF010000001.1	WP_209867350.1	2735530	2736358	+	WP_209867348.1
Thiothrix litoralis	NZ_CP072801.1	WP_210222032.1	3461210	3460370	-	WP_210222031.1
Motiliproteus sediminis	NZ_JAERQK010000001.1	WP_210395144.1	583832	582953	-	WP_210395142.1
Vibrio crassostreae	NZ_JAFNDV010000016.1	WP_210442276.1	42802	43705	+	WP_210442261.1
Pseudomonas sp. P42	NZ_JACOPU010000004.1	WP_210623700.1	383456	382616	-	WP_210623699.1
Rhizobium sp. NLR4a	NZ_JABDWK010000011.1	WP_210632102.1	185755	186781	+	WP_210632103.1
Pseudomonas anatoliensis	NZ_JACVHC010000001.1	WP_210699776.1	413235	414075	+	WP_210699777.1
Pseudomonas iridis	NZ_JACXXO010000003.1	WP_210703116.1	20529	19689	-	WP_210703115.1
Ideonella aquatica	NZ_JAGQDE010000010.1	WP_210802525.1	119021	119813	+	WP_210802526.1
Ideonella paludis	NZ_JAGQDG010000009.1	WP_210811304.1	104080	103219	-	WP_210811302.1
Pseudoalteromonas sp. MMG010	NZ_JAGJEG010000006.1	WP_211055178.1	114140	113312	-	WP_211055089.1
Serratia rubidaea	NZ_JAERKC010000045.1	WP_212602527.1	2442	1623	-	WP_212602526.1
Nitrospirillum amazonense	NZ_VITR01000013.1	WP_145734854.1	99355	100201	+	WP_211102218.1
Francisella philomiragia	NZ_CP063138.1	WP_211490136.1	1193117	1192304	-	WP_211490135.1
Klebsiella pneumoniae	NZ_JAYNBE010000044.1	WP_211776703.1	3728	4616	+	WP_211776702.1
Moritella sp. 36	NZ_CP056120.1	WP_211676386.1	3066907	3067759	+	WP_211676387.1
Moritella sp. 28	NZ_CP056121.1	WP_211688291.1	3164408	3165260	+	WP_211688293.1
Vibrio sp. B1FIG11	NZ_HG992752.1	WP_005453112.1	1869571	1870438	+	WP_212582800.1
Undibacterium luofuense	NZ_JAGSPN010000013.1	WP_212688904.1	85541	84758	-	WP_212688903.1
Sulfitobacter albidus	NZ_CP073581.1	WP_212705306.1	735745	734884	-	WP_212705305.1
Zooshikella ganghwensis	NZ_JAGSGA010000007.1	WP_325167605.1	217294	216379	-	WP_212718627.1
Francisella halioticida	NZ_AP023082.1	WP_088772143.1	212204	213011	+	WP_212788938.1
Klebsiella pneumoniae	NZ_JBHFVG010000026.1	WP_213493674.1	2819	2000	-	WP_213493675.1
Nitrospira tepida	NZ_OX365700.1	WP_213041726.1	2203818	2202972	-	WP_213041727.1
Candidatus Protochlamydia amoebophila	NZ_JAEMUB010000040.1	WP_213106511.1	73553	72692	-	WP_213106510.1
Aeromonas veronii	NZ_JAPEDO010000004.1	WP_213386994.1	48486	49344	+	WP_213386995.1
Aeromonas veronii	NZ_JAGDEW010000002.1	WP_213389074.1	84811	83953	-	WP_213389073.1
Aeromonas allosaccharophila	NZ_JAGDER010000017.1	WP_213393088.1	49653	48780	-	WP_213393087.1
Pseudoxanthomonas japonensis	NZ_BOUK01000004.1	WP_213602162.1	175960	175108	-	WP_213602160.1
Pseudomonas sp. dw_612	NZ_JAAVVC010000037.1	WP_213942177.1	9594	8754	-	WP_213942176.1
Neisseria elongata subsp. nitroreducens	NZ_JAGJWT010000009.1	WP_214038247.1	93495	92634	-	WP_214038246.1
Curvibacter sp. CHRR-16	NZ_JAHCSH010000003.1	WP_250207839.1	47358	46392	-	WP_214122387.1
Sphingopyxis soli	NZ_BAAAFE010000005.1	WP_215349659.1	8835	9684	+	WP_215349625.1
Acidithiobacillus caldus	NZ_JAAOMN010000186.1	WP_004870276.1	5043	5877	+	WP_215865450.1
Sphingopyxis soli	NZ_BAAAFE010000007.1	WP_215353459.1	65794	66655	+	WP_215353458.1
Vibrio gigantis	NZ_JAGDQE010000014.1	WP_086711531.1	105359	106244	+	WP_215405938.1
Rhizobium sp. CSW-27	NZ_JAHHZO010000007.1	WP_215567555.1	107430	106548	-	WP_215567554.1
Aeromonas jandaei	NZ_CP053882.1	WP_215808229.1	2088142	2087284	-	WP_215808228.1
Aeromonas jandaei	NZ_CP053881.1	WP_215801496.1	3094470	3093612	-	WP_215801495.1
Zooshikella harenae	NZ_JAGSOY010000015.1	WP_215819307.1	61367	62189	+	WP_215819308.1
Francisella tularensis	NZ_JACTOX010000164.1	WP_234364833.1	131	767	+	WP_216373635.1
Acidithiobacillus concretivorus	NZ_JABELD010000118.1	WP_215864542.1	9651	10530	+	WP_215864543.1
Acidithiobacillus thiooxidans	NZ_JAAVXF010000059.1	WP_215865976.1	5700	6513	+	WP_215865977.1
Igneacidithiobacillus copahuensis	NZ_JAAXYO010000037.1	WP_215870326.1	48848	48029	-	WP_215870327.1
Igneacidithiobacillus copahuensis	NZ_JAAXYO010000182.1	WP_319643793.1	104111	103241	-	WP_215871437.1
Vibrio hepatarius	NZ_JAHKPM010000033.1	WP_215987283.1	37137	38004	+	WP_215987284.1
Acidithiobacillus caldus	NZ_JABBDQ010000257.1	WP_004870276.1	13487	14321	+	WP_215873688.1
Vibrio splendidus	NZ_JAUOQF010000008.1	WP_215920023.1	106600	107503	+	WP_215919932.1
Paraglaciecola arctica	NZ_JAHKQO010000028.1	WP_215929633.1	75007	75871	+	WP_215929634.1
Poseidonibacter sp. 1_MG-2023	NZ_JAUOSZ010000017.1	WP_216057908.1	55907	56732	+	WP_216057909.1
Francisella tularensis subsp. novicida FSC595	NZ_JACVMB010000019.1	WP_216370998.1	30193	31006	+	WP_216370999.1
Francisella salimarina	NZ_CP076680.1	WP_216691849.1	1270444	1269631	-	WP_216691848.1
Rhizobium sp. WYJ-E13	NZ_CP076854.1	WP_216760035.1	168885	169911	+	WP_216760036.1
Aeromonas sp. FDAARGOS 1417	NZ_CP077221.1	WP_216948868.1	1303086	1302228	-	WP_216948867.1
Aeromonas sp. FDAARGOS 1419	NZ_CP077209.1	WP_216951124.1	1772428	1771570	-	WP_216951122.1
Aeromonas veronii	NZ_JAPEGW010000002.1	WP_216953291.1	86072	85214	-	WP_216953292.1
Aeromonas sp. FDAARGOS 1404	NZ_CP077237.1	WP_216955546.1	583891	583033	-	WP_216955544.1
Aeromonas sp. FDAARGOS 1411	NZ_CP077214.1	WP_216963454.1	1986611	1985753	-	WP_216963451.1
Aeromonas sp. FDAARGOS 1403	NZ_CP077249.1	WP_026141310.1	2710664	2711525	+	WP_216974129.1
Aeromonas sp. FDAARGOS 1416	NZ_CP077301.1	WP_216977940.1	2101311	2100453	-	WP_216977939.1
Aeromonas sp. FDAARGOS 1405	NZ_CP077311.1	WP_216978462.1	2936487	2937345	+	WP_216978463.1
Aeromonas jandaei	NZ_CP144684.1	WP_203117756.1	4265406	4266264	+	WP_216994524.1
Stenotrophomonas geniculata	NZ_JAWISS010000002.1	WP_049436508.1	271900	271024	-	WP_217015549.1
Sphingobium sp. AS12	NZ_JAHRGM010000046.1	WP_217674758.1	297038	296195	-	WP_217674757.1
Sphingobium sp. AS12	NZ_JAHRGM010000046.1	WP_217674768.1	307135	306298	-	WP_217674767.1
Escherichia coli	NZ_JAHVOA010000101.1	WP_218791926.1	579	207	-	WP_218791925.1
Pseudomonas azerbaijanoccidentalis	NZ_JAHSTU010000001.1	WP_150703551.1	1286909	1286072	-	WP_217870610.1
Aeromonas sp. sif2433	NZ_JAHUXD010000004.1	WP_218328846.1	101967	101124	-	WP_218328845.1
Bordetella sp. BOR01	NZ_JAHUWT010000002.1	WP_218368916.1	280896	281769	+	WP_218368917.1
Aeromonas sp. sia0103	NZ_JAHUWA010000002.1	WP_218388621.1	508421	509264	+	WP_218388622.1
Pseudomonas sp. PDM24	NZ_JAHUWR010000003.1	WP_218396671.1	604703	603863	-	WP_218396669.1
Pseudomonas sp. PDM26	NZ_JAHUWC010000015.1	WP_218432048.1	135948	135105	-	WP_218432043.1
Pseudomonas sp. PDM28	NZ_JAHUWG010000010.1	WP_218479998.1	346045	345202	-	WP_218479997.1
Pseudomonas sp. PDM32	NZ_JAHUWE010000008.1	WP_218483774.1	303903	304746	+	WP_218483776.1
Pseudomonas sp. PDM30	NZ_JAHUWM010000006.1	WP_218496446.1	382992	383835	+	WP_218496451.1
Pseudomonas sp. PDM27	NZ_JAHUWF010000016.1	WP_218503993.1	42175	41332	-	WP_218503992.1
Aeromonas veronii	NZ_JAACND010000002.1	WP_219264092.1	91355	90497	-	WP_219264091.1
Aeromonas jandaei	NZ_JAACNF010000002.1	WP_219270752.1	194905	194047	-	WP_219270751.1
Aeromonas veronii	NZ_CP121856.1	WP_219295479.1	1425036	1425894	+	WP_219295478.1
Citrobacter portucalensis	NZ_JBGEML010000002.1	WP_219987378.1	203258	202394	-	WP_219987379.1
Aeromonas dhakensis	NZ_JAACMW010000003.1	WP_219326506.1	583029	583890	+	WP_219326613.1
Marinobacter sp. F4206	NZ_JAHXKI010000001.1	WP_219472279.1	124292	125195	+	WP_219472292.1
Aeromonas veronii	NZ_CP102108.1	WP_219594464.1	1717894	1718752	+	WP_219594462.1
Rhizobium bangladeshense	NZ_JABDWX010000011.1	WP_221095176.1	260985	262011	+	WP_221095177.1
Rhizobium bangladeshense	NZ_JABTXI010000010.1	WP_221096675.1	227497	228523	+	WP_221096676.1
Rhizobium binae	NZ_JABDXK010000050.1	WP_221101819.1	74153	75179	+	WP_221101820.1
Rhizobium lentis	NZ_JABDYA010000010.1	WP_207244673.1	206309	205283	-	WP_221108468.1
Rhizobium bangladeshense	NZ_JABTXK010000011.1	WP_221096675.1	217089	218115	+	WP_221109940.1
Rhizobium lentis	NZ_JABDYF010000001.1	WP_221118665.1	1057427	1056401	-	WP_221118664.1
Rhizobium lentis	NZ_JABDVX010000036.1	WP_221113629.1	43429	44455	+	WP_221113628.1
Rhizobium sp. NLR15a	NZ_JABDWQ010000021.1	WP_210632102.1	9833	10859	+	WP_221123545.1
Rhizobium sp. NLR13a	NZ_JABDWS010000010.1	WP_210632102.1	185748	186774	+	WP_221123946.1
Rhizobium bangladeshense	NZ_JABDXB010000011.1	WP_221096675.1	49519	48493	-	WP_221126459.1
Rhizobium lentis	NZ_JABDYO010000003.1	WP_221118665.1	558192	557166	-	WP_221130959.1
Rhizobium lentis	NZ_JABDYC010000010.1	WP_207244673.1	199976	198950	-	WP_221133936.1
Rhizobium lentis	NZ_JABDXQ010000012.1	WP_207244673.1	206135	205109	-	WP_221134640.1
Rhizobium lentis	NZ_JABDXU010000007.1	WP_207244673.1	214606	215632	+	WP_221137039.1
Rhizobium lentis	NZ_JABDVU010000008.1	WP_221138616.1	43772	44798	+	WP_221138617.1
Rhizobium lentis	NZ_JABDVV010000030.1	WP_221157546.1	43808	44834	+	WP_221157547.1
Sphingomicrobium lutaoense	NZ_JACICF010000001.1	WP_183933911.1	1117432	1118287	+	WP_221184830.1
Paraburkholderia silvatlantica	NZ_JACHVZ010000004.1	WP_110383093.1	287270	288149	+	WP_221206551.1
Rhizobium laguerreae	NZ_JAAXSH010000013.1	WP_131666118.1	182731	181705	-	WP_222000129.1
Sphingopyxis jiangsuensis	NZ_JAILXK010000002.1	WP_222137202.1	1118069	1118936	+	WP_222137203.1
Halomonas denitrificans	NZ_JAIUZN010000006.1	WP_224851987.1	155762	154751	-	WP_222162763.1
Halomonas sp. DP4Y7-2	NZ_JAHVHM010000002.1	WP_222237584.1	224387	225398	+	WP_222237585.1
Rhizobium leguminosarum	NZ_JAAXDE010000032.1	WP_222253884.1	18118	19144	+	WP_222253885.1
Rhizobium leguminosarum	NZ_JAAXDL010000017.1	WP_222281435.1	81602	80576	-	WP_222281434.1
Rhizobium leguminosarum	NZ_JAAXDJ010000008.1	WP_222294450.1	146913	147939	+	WP_222294452.1
Rhizobium leguminosarum	NZ_JAAXDF010000001.1	WP_222253884.1	505628	506654	+	WP_222298958.1
Vibrio harveyi	NZ_JAHVKR010000006.1	WP_222326579.1	208533	207666	-	WP_222326578.1
Rhizobium leguminosarum	NZ_JAAXFL010000034.1	WP_020048747.1	487	1513	+	WP_222416429.1
Rhizobium leguminosarum	NZ_JAAXDG010000005.1	WP_222253884.1	137399	138425	+	WP_222333252.1
Rhizobium leguminosarum	NZ_JAAXDD010000019.1	WP_222253884.1	43244	44270	+	WP_222365046.1
Rhizobium leguminosarum	NZ_JAAXDM010000011.1	WP_222385815.1	202097	201071	-	WP_222385814.1
Halomonas sp. DP8Y7-1	NZ_JAHVIN010000003.1	WP_261395889.1	221320	222331	+	WP_222484084.1
Halomonas sp. DP8Y7-3	NZ_JAHVIO010000009.1	WP_222484881.1	436246	435235	-	WP_222484879.1
Ferrimonas balearica	NZ_JAHVHV010000001.1	WP_222541908.1	121583	120755	-	WP_222541907.1
Photobacterium rosenbergii	NZ_JAHVIB010000013.1	WP_222552054.1	69795	68895	-	WP_222552053.1
Halomonas sp. DP5Y7-2	NZ_JAHVHY010000004.1	WP_261396484.1	397895	396884	-	WP_222561175.1
Halomonas denitrificans	NZ_JAHVHX010000003.1	WP_261389640.1	223108	224119	+	WP_222572229.1
Francisella philomiragia	NZ_JAINFB010000001.1	WP_222829902.1	437248	436435	-	WP_222829901.1
Paraburkholderia unamae	NZ_CAJZAT010000217.1	WP_224045061.1	58465	59314	+	WP_224045062.1
Aeromonas schubertii	NZ_JAIRBS010000020.1	WP_224161257.1	22741	23614	+	WP_224161258.1
Aeromonas rivuli	NZ_CP079742.1	WP_224431252.1	3665301	3666153	+	WP_224431253.1
Rhizobium sp. 3T7	NZ_JAIQXS010000004.1	WP_224561580.1	338975	339863	+	WP_224561587.1
Rhizobium sp. 3T7	NZ_JAIQXS010000004.1	WP_224561588.1	347217	346185	-	WP_224561587.1
Qipengyuania gaetbuli	NZ_JAIUZO010000002.1	WP_224831833.1	1617617	1618445	+	WP_224831834.1
Halomonas denitrificans	NZ_JAIVAB010000006.1	WP_224908428.1	298035	299046	+	WP_224908429.1
Cardiobacterium sp. Marseille-Q4385	NZ_OU745373.1	WP_225757979.1	2599599	2600436	+	WP_225757980.1
Aeromonas veronii	NZ_CP083461.2	WP_224967899.1	2887716	2886858	-	WP_224967897.1
Thalassolituus sp. ST750PaO-4	NZ_JABVCB010000012.1	WP_225692769.1	436408	435529	-	WP_225692768.1
Stenotrophomonas maltophilia	NZ_JAOCKI010000020.1	WP_049460060.1	32318	33164	+	WP_225792100.1
Novosphingobium sp. FKTRR1	NZ_JAIZDA010000012.1	WP_226018081.1	80203	81031	+	WP_226018082.1
Alteromonas sp. McT4-15	NZ_JAJALG010000007.1	WP_226432898.1	93725	92816	-	WP_226432897.1
Pseudomonas sp. L5B5	NZ_CP084742.1	WP_058435464.1	4258136	4258982	+	WP_226522916.1
Acuticoccus sediminis	NZ_JAIWKD010000008.1	WP_226581523.1	105413	104549	-	WP_226581519.1
Qipengyuania flava	NZ_JAIWKE010000002.1	WP_130585906.1	807391	806551	-	WP_226698119.1
Qipengyuania gaetbuli	NZ_JAIVLR010000001.1	WP_226699947.1	1633826	1634654	+	WP_226699948.1
Methylobacillus gramineus	NZ_JAJAVE010000001.1	WP_226771791.1	1893075	1893858	+	WP_226771792.1
Aeromonas schubertii	NZ_CP039611.1	WP_136613419.1	1911600	1912473	+	WP_227002215.1
Aeromonas veronii	NZ_CP066125.1	WP_227094831.1	3078143	3077285	-	WP_227094830.1
Chromobacterium rhizoryzae	NZ_CP066126.1	WP_227104259.1	3620488	3621316	+	WP_227104261.1
Chromobacterium rhizoryzae	NZ_CP066126.1	WP_227108352.1	2522742	2521902	-	WP_227108350.1
Vibrio sp. D173a	NZ_JAHGAH010000076.1	WP_005453112.1	1497	2364	+	WP_228174258.1
Roseobacter weihaiensis	NZ_JACNMO010000001.1	WP_227267429.1	100704	101559	+	WP_227267430.1
Aeromonas veronii	NZ_JBEHWV010000002.1	WP_227273907.1	36935	36077	-	WP_227273906.1
Novosphingobium pokkalii	NZ_BMZP01000020.1	WP_191325688.1	83291	84131	+	WP_229815588.1
Sphingopyxis sp. P8	NZ_JACNMK010000002.1	WP_227340398.1	1195366	1196233	+	WP_227340399.1
Aeromonas veronii	NZ_CP085465.1	WP_216953291.1	1567677	1568535	+	WP_227342401.1
Halocynthiibacter styelae	NZ_JADCKQ010000007.1	WP_228848834.1	9210	8268	-	WP_228848833.1
Planctobacterium marinum	NZ_JAJEWQ010000004.1	WP_229529765.1	128103	129000	+	WP_229529766.1
Parasphingorhabdus litoris	NZ_BAAAEM010000003.1	WP_229955190.1	696971	696098	-	WP_229955188.1
Ralstonia solanacearum species complex bacterium KE055	NZ_JAZKLP010000030.1	WP_003270578.1	62136	63144	+	WP_231676236.1
Aquabacterium sp. CECT 9606	NZ_CAKKNB010000001.1	WP_230179098.1	878581	877660	-	WP_230179097.1
Reyranella aquatilis	NZ_JAJISD010000011.1	WP_230553282.1	192448	191608	-	WP_230553281.1
Comamonas koreensis	NZ_JAJNCT010000018.1	WP_230776091.1	20088	20829	+	WP_230776100.1
Seohaeicola saemankumensis	NZ_JAINWI010000010.1	WP_230800181.1	238407	239283	+	WP_230800182.1
Ideonella azotifigens	NZ_BAAAEW010000023.1	WP_231011816.1	35055	34176	-	WP_231011815.1
Aeromonas veronii	NZ_JAJOPS010000025.1	WP_231721407.1	36720	35862	-	WP_231721406.1
Bordetella avium	NZ_JBBEUU010000020.1	WP_236824187.1	7381	8191	+	WP_231838554.1
Vibrio splendidus	NZ_JAJGZQ010000002.1	WP_231899863.1	46571	47474	+	WP_231899864.1
Novosphingobium sp. IK01	NZ_BTFW01000001.1	WP_008070453.1	1840703	1841543	+	WP_232281092.1
Sessilibacter corallicola	NZ_BAABWN010000003.1	WP_353302057.1	288590	287702	-	WP_233088568.1
Xanthomonas hortorum pv. hederae	NZ_CP168173.1	WP_211317363.1	2405395	2404426	-	WP_233403162.1
Paraburkholderia sp. HD33-4	NZ_JAJEJS010000001.1	WP_233849903.1	2559979	2559082	-	WP_233849902.1
Paraburkholderia adhaesiva	NZ_JAJEJQ010000001.1	WP_233861880.1	172745	173618	+	WP_233861882.1
Paraburkholderia flagellata	NZ_JAJEJT010000005.1	WP_267939723.1	37046	36098	-	WP_233889268.1
Azonexus sp. R2A61	NZ_JACBFO010000002.1	WP_234085701.1	478355	477566	-	WP_234085700.1
Sphingopyxis sp. NFH-91	NZ_JACBGA010000005.1	WP_234179924.1	272961	273813	+	WP_234179926.1
Vibrio maritimus	NZ_CP090439.1	WP_234497692.1	886655	885788	-	WP_234497691.1
Aeromonas allosaccharophila	NZ_JAKCNX010000018.1	WP_234663740.1	222520	223378	+	WP_234663741.1
Aeromonas veronii	NZ_JAEHHO010000003.1	WP_199428420.1	302664	301806	-	WP_234917176.1
Serratia rubidaea	NZ_CP042353.1	WP_212602527.1	4480239	4481058	+	WP_235081914.1
Chromobacterium sp. Beijing	NZ_CP053750.1	WP_235088694.1	1419528	1420368	+	WP_235088695.1
Pseudoalteromonas sp. SMS1	NZ_JAKGBI010000025.1	WP_235409082.1	116947	117940	+	WP_235409083.1
Aeromonas australiensis	NZ_RSEA01000082.1	WP_235463300.1	6831	7689	+	WP_235463301.1
Paracoccus salsus	NZ_JAKGGD010000002.1	WP_235755439.1	488159	489002	+	WP_235755440.1
Pseudomonas aeruginosa	NZ_JAKGDR010000010.1	WP_010793436.1	86778	85947	-	WP_235766698.1
Pseudomonas sp. PA-1-5A	NZ_WJZJ01000459.1	WP_236304795.1	0	828	+	WP_236304796.1
Zavarzinia marina	NZ_JAKGSB010000001.1	WP_236104414.1	140067	139233	-	WP_236104413.1
Zavarzinia marina	NZ_JAKGSB010000001.1	WP_236105431.1	1024009	1023145	-	WP_236105430.1
Vibrio sp. McD22-P3	NZ_JAKGTN010000027.1	WP_124941631.1	23307	24174	+	WP_236111774.1
Aeromonas veronii	NZ_JAIEYS010000019.1	WP_236269501.1	36426	37284	+	WP_236269502.1
Aeromonas sp. Y289-2	NZ_JAPDCH010000002.1	WP_236271151.1	327157	326299	-	WP_236271152.1
Aeromonas veronii	NZ_JAIEYG010000022.1	WP_236282717.1	6872	7730	+	WP_236282719.1
Aeromonas veronii	NZ_JAIEYF010000011.1	WP_236285123.1	133754	134612	+	WP_236285125.1
Aeromonas veronii	NZ_JAIEYP010000013.1	WP_236320369.1	2400	1542	-	WP_236320368.1
Aeromonas veronii	NZ_JAIEYN010000032.1	WP_236289709.1	7541	8399	+	WP_236289711.1
Aeromonas veronii	NZ_JAIEYM010000022.1	WP_236297544.1	6886	7744	+	WP_236297545.1
Aeromonas veronii	NZ_JAIEYO010000009.1	WP_236325110.1	138983	139841	+	WP_236325112.1
Aeromonas veronii	NZ_JBHFNC010000014.1	WP_374837033.1	155974	155116	-	WP_236302527.1
Aeromonas veronii	NZ_JAIEYL010000018.1	WP_236317588.1	45260	44402	-	WP_236317586.1
Aeromonas veronii	NZ_JAIEXZ010000002.1	WP_236321914.1	120463	119605	-	WP_236321913.1
Aeromonas veronii	NZ_JAIEYQ010000024.1	WP_236342710.1	52259	51401	-	WP_236342709.1
Aeromonas veronii	NZ_JAPEDC010000001.1	WP_139472825.1	108252	107394	-	WP_236345178.1
Aeromonas veronii	NZ_JAIEYR010000030.1	WP_236351182.1	43240	42382	-	WP_236351181.1
Aeromonas veronii	NZ_JAIEYB010000033.1	WP_236358327.1	44524	43666	-	WP_236358325.1
Aeromonas veronii	NZ_JAIEYE010000001.1	WP_236352785.1	398603	399461	+	WP_236352786.1
Pseudomonas sp. KNUC1026	NZ_CP087138.1	WP_236359641.1	2021948	2022794	+	WP_236359642.1
Aeromonas veronii	NZ_CP121832.1	WP_279458629.1	2572988	2573846	+	WP_236361721.1
Aeromonas veronii	NZ_JAIEYJ010000001.1	WP_236367006.1	335126	335984	+	WP_236367021.1
Aeromonas veronii	NZ_JAIEYA010000007.1	WP_236374096.1	78268	77410	-	WP_236374093.1
Aeromonas veronii	NZ_JAIEYC010000007.1	WP_236381566.1	193065	193923	+	WP_236381567.1
Pseudomonas syringae	NZ_WJZB01000124.1	WP_236431801.1	8974	8134	-	WP_236431800.1
Aeromonas veronii	NZ_JAIEXX010000007.1	WP_236397499.1	37476	36618	-	WP_236397496.1
Sandaracinus amylolyticus	NZ_CP070225.1	WP_236518727.1	9496461	9497292	+	WP_236518728.1
Aeromonas veronii	NZ_JAIEYK010000001.1	WP_236561963.1	46673	45815	-	WP_236561962.1
Limnohabitans sp. TS-CS-82	NZ_PTQX01000003.1	WP_236657798.1	358188	358980	+	WP_236657799.1
Aeromonas jandaei	NZ_JACTGU010000010.1	WP_236763985.1	27014	27872	+	WP_236763986.1
Aeromonas veronii	NZ_JACTGT010000045.1	WP_236768342.1	569231	568373	-	WP_236768341.1
Glaesserella parasuis	NZ_WCJP01000009.1	WP_173657635.1	12195	13092	+	WP_236929593.1
Marinagarivorans cellulosilyticus	NZ_AP023086.1	WP_236985982.1	902155	903067	+	WP_236985983.1
Pseudohongiella sp. O18	NZ_JAJSAR010000001.1	WP_237132157.1	218900	219716	+	WP_237132158.1
Vibrio sp. MMG023	NZ_JAKFZP010000004.1	WP_237303962.1	480271	481138	+	WP_237303963.1
Sinobacterium norvegicum	NZ_CAKLPX010000003.1	WP_237445017.1	54023	53165	-	WP_237445016.1
Sphingopyxis sp. BSN-002	NZ_CP091804.1	WP_275671205.1	3046092	3046953	+	WP_237836704.1
Pseudomonas sp. PGPR40	NZ_JAKLSP010000006.1	WP_237883186.1	22187	23021	+	WP_237883188.1
Leptospira bandrabouensis	NZ_JAIZBK010000001.1	WP_238734861.1	1110349	1111210	+	WP_238734863.1
Alteromonas sp. MmMcT2-2	NZ_JAKRFA010000058.1	WP_239220324.1	15560	14708	-	WP_239220323.1
Alteromonas macleodii	NZ_JAHAVV010000073.1	WP_061486127.1	12110	11258	-	WP_239241796.1
Alteromonas sp. CNT1-28	NZ_JAKREZ010000008.1	WP_239245446.1	107089	106237	-	WP_239245443.1
Alteromonas sp. MCA-1	NZ_JAKRZO010000528.1	WP_239245446.1	1301	449	-	WP_239636771.1
Leptospira mtsangambouensis	NZ_JAIZBM010000002.1	WP_238837241.1	90783	91686	+	WP_238837242.1
Alteromonas sp. Cnat3-28	NZ_JAKREY010000005.1	WP_075177545.1	2197	3049	+	WP_239258190.1
Pseudoalteromonas sp. OF7H-1	NZ_JAKRFX010000012.1	WP_239360213.1	59021	59852	+	WP_239360215.1
Psychrobium sp. MM17-31	NZ_JAKRGA010000002.1	WP_239438621.1	648576	647679	-	WP_239438620.1
Vibrio mediterranei	NZ_JAKEUH010000236.1	WP_239914381.1	1383	2250	+	WP_239914380.1
Pseudomonas aeruginosa	NZ_JAIPVO010000210.1	WP_240214671.1	0	422	+	WP_240214672.1
Luteitalea sp. TBR-22	NZ_AP024452.1	WP_239492654.1	2224175	2225048	+	WP_239492655.1
Aeromonas allosaccharophila	NZ_NXBS01000005.1	WP_111806737.1	207217	208075	+	WP_239497779.1
Achromobacter xylosoxidans	NZ_JAKLXR010000256.1	WP_240683728.1	899	415	-	WP_240683727.1
Comamonas sp. B21-038	NZ_CP092462.1	WP_239809469.1	3613267	3614050	+	WP_239809470.1
Vibrio harveyi	NZ_JAKEUN010000001.1	WP_239910862.1	264051	264918	+	WP_239910863.1
Vibrio harveyi	NZ_JAKJKM010000012.1	WP_239924331.1	39650	38783	-	WP_239924332.1
Vibrio harveyi	NZ_CP118583.1	WP_274884121.1	1843093	1842226	-	WP_239968670.1
Pseudaquidulcibacter saccharophilus	NZ_JAHWUS010000001.1	WP_240006807.1	791361	790521	-	WP_240006806.1
Aeromonas sobria	NZ_NKXA01000039.1	WP_139729760.1	74717	75575	+	WP_240037882.1
Pseudoxanthomonas sp. LH2527	NZ_JAKZBW010000031.1	WP_241046861.1	45870	45015	-	WP_241046860.1
Sphingomonas pokkalii	NZ_QENQ01000001.1	WP_116468254.1	1146776	1145936	-	WP_240610132.1
Pseudomonas sp. B707	NZ_WTVE01000009.1	WP_129974015.1	79013	78173	-	WP_240866338.1
Pseudomonas sp. TMW22090	NZ_SCFH01000004.1	WP_122839415.1	109628	108788	-	WP_240889033.1
Aeromonas sp. MR19	NZ_JAKZFL010000001.1	WP_241278233.1	431924	431066	-	WP_241278232.1
Vibrio lentus	NZ_MCYL01000011.1	WP_102559875.1	118509	117606	-	WP_241907953.1
Lysobacter sp. M2-1	NZ_JAKPBU010000011.1	WP_242104364.1	92958	93783	+	WP_242104365.1
Lysobacter sp. M15	NZ_JAKPBV010000002.1	WP_242162720.1	258064	257239	-	WP_242162718.1
Pseudomonas sp. CROZ-RG-20F-R04-15	NZ_JAKNQL010000003.1	WP_242206529.1	344246	343406	-	WP_242206527.1
Aeromonas encheleia	NZ_CP093843.1	WP_242379243.1	743528	744371	+	WP_242379251.1
Sphingopyxis sp. YF1	NZ_CP033204.1	WP_242777532.1	926497	927358	+	WP_242777534.1
Aeromonas hydrophila	NZ_CP045501.1	WP_242795430.1	3119488	3118630	-	WP_242795428.1
Caulobacter sp. CCUG 60055	NZ_PUIC01000005.1	WP_242920299.1	82900	83740	+	WP_242920301.1
Geothrix mesophila	NZ_JAKZLD010000003.1	WP_243295425.1	464207	465092	+	WP_243295426.1
Geothrix oryzisoli	NZ_JAKZLB010000002.1	WP_243302894.1	559988	560843	+	WP_243302896.1
Geothrix sp. SG200	NZ_JAKZFR010000008.1	WP_243325251.1	165807	166686	+	WP_243325253.1
Geothrix alkalitolerans	NZ_JAKZLE010000008.1	WP_243384997.1	144295	145174	+	WP_243384998.1
Paraburkholderia silvatlantica	NZ_SNYT01000009.1	WP_133791051.1	108598	107719	-	WP_244306789.1
Sphingomicrobium astaxanthinifaciens	NZ_JANPVO010000002.1	WP_244382704.1	683654	682766	-	WP_244382702.1
Mesorhizobium sp. NFR06	NZ_FOVT01000023.1	WP_149804886.1	52495	51469	-	WP_244620176.1
Kingella potus	NZ_CP091516.1	WP_115307852.1	92131	91276	-	WP_244732019.1
Aeromonas veronii	NZ_CP087266.1	WP_244774141.1	3034580	3033722	-	WP_244774140.1
Cupriavidus pinatubonensis	NZ_CP080767.1	WP_011298836.1	3044601	3045495	+	WP_245001885.1
Paraburkholderia sp. LEh10	NZ_JAGIPX010000118.1	WP_209938379.1	4214	3308	-	WP_245254567.1
Sphingomicrobium aestuariivivum	NZ_CP102629.1	WP_245110327.1	655526	656417	+	WP_245110328.1
Aeromonas veronii	NZ_JALJOI010000001.1	WP_245130768.1	279719	278861	-	WP_245130766.1
Aeromonas veronii	NZ_JALJOH010000010.1	WP_245148237.1	80852	79994	-	WP_245148236.1
Rhizobium sp. TAL182	NZ_CP021029.1	WP_085862086.1	494226	493200	-	WP_245344920.1
Sphingomonas azotifigens NBRC 15497	NZ_BCTR01000088.1	WP_084584470.1	8110	7270	-	WP_245825123.1
Paraburkholderia guartelaensis	NZ_SMOD01000020.1	WP_133185436.1	147002	146153	-	WP_246089208.1
Rhizobium lentis	NZ_JACHBB010000002.1	WP_183914439.1	164691	163665	-	WP_246720331.1
Rhizobium binae	NZ_JABDXL010000049.1	WP_221152978.1	669013	667987	-	WP_246826533.1
Kordiimonas marina	NZ_JAINDF010000006.1	WP_247121253.1	246195	247074	+	WP_247121254.1
Erythrobacter sp. F6033	NZ_JALKAZ010000001.1	WP_247158187.1	274376	275231	+	WP_247158188.1
Pseudomonas moorei	NZ_JALJSI010000001.1	WP_247254319.1	330199	331039	+	WP_247254320.1
Rhizobium sp. PRIMUS64	NZ_JALBGX010000008.1	WP_247263978.1	44561	45587	+	WP_247263979.1
Ralstonia solanacearum	NZ_JAZHGO010000032.1	WP_094395804.1	52611	51732	-	WP_247549405.1
Luteibacter aegosomaticola	NZ_CP095741.1	WP_247330202.1	4696438	4697275	+	WP_247330205.1
Luteibacter aegosomaticola	NZ_CP095741.1	WP_247330909.1	37510	36670	-	WP_247330915.1
Luteibacter aegosomatissinici	NZ_CP095742.1	WP_247435184.1	1789656	1788822	-	WP_247435192.1
Aeromonas veronii	NZ_CP095841.1	WP_247822530.1	2656728	2657586	+	WP_247822532.1
Pasteurella multocida	NZ_JAMJUV010000264.1	WP_250029138.1	1076	444	-	WP_250029135.1
Microbulbifer sp. CAU 1566	NZ_JALNMG010000005.1	WP_248218800.1	314331	313419	-	WP_248218799.1
Vibrio sp. 1CM24A	NZ_JALNTS010000002.1	WP_248401474.1	405177	406062	+	WP_248401243.1
Vibrio sp. 1CM23M	NZ_JALNTR010000002.1	WP_248383901.1	291951	292836	+	WP_248383413.1
Vibrio sinaloensis	NZ_CP096199.1	WP_248329829.1	2868532	2869378	+	WP_248329831.1
Vibrio crassostreae	NZ_CP064170.1	WP_046225238.1	466979	467864	+	WP_248640036.1
Neochlamydia sp. AcF65	NZ_JAEMUE010000031.1	WP_213151827.1	8829	7950	-	WP_249270172.1
Pseudomonas umsongensis	NZ_JALPTE010000014.1	WP_046816303.1	142386	141546	-	WP_248687163.1
Acidithiobacillus acidisediminis	NZ_JALQCS010000001.1	WP_248885459.1	1759278	1760088	+	WP_248885460.1
Acidithiobacillus acidisediminis	NZ_JALQCS010000001.1	WP_248885530.1	1844610	1843797	-	WP_248885529.1
Pseudomonas moorei	NZ_JALPRM010000001.1	WP_248914161.1	314803	315643	+	WP_248914162.1
Sphingomonas sp. 3P27F8	NZ_SCNL01000017.1	WP_137788043.1	31799	32639	+	WP_249341699.1
Guyparkeria hydrothermalis	NZ_JAJSED010000001.1	WP_250075303.1	1854455	1853597	-	WP_250075301.1
Aquincola tertiaricarbonis	NZ_CP097636.1	WP_250197228.1	2514072	2513211	-	WP_250197227.1
Microbulbifer litoralis	NZ_JALKCV010000005.1	WP_250461213.1	144022	143188	-	WP_250461212.1
Neisseria subflava	NZ_JAGEOO010000003.1	WP_250581197.1	2203721	2204564	+	WP_250581198.1
Pseudomonas sp. AKS31	NZ_JAMLFX010000008.1	WP_250606806.1	217238	216398	-	WP_250606805.1
Pinirhizobacter soli	NZ_JADZLR010000001.1	WP_250623450.1	996467	997304	+	WP_250623455.1
Pinirhizobacter soli	NZ_JADZLR010000001.1	WP_250623454.1	998921	999788	+	WP_250623455.1
Pinirhizobacter soli	NZ_JADZLQ010000002.1	WP_250627746.1	146571	147408	+	WP_250627750.1
Pinirhizobacter soli	NZ_JADZLQ010000002.1	WP_250627749.1	149025	149892	+	WP_250627750.1
Pinirhizobacter soli	NZ_JADZLP010000001.1	WP_250633449.1	1100884	1100017	-	WP_250633448.1
Pinirhizobacter soli	NZ_JADZLP010000001.1	WP_250633451.1	1103338	1102501	-	WP_250633448.1
Sphingomonas donggukensis	NZ_CP098401.1	WP_250754347.1	1176742	1177582	+	WP_250754348.1
Echinimonas agarilytica	NZ_JAMQGP010000002.1	WP_251260512.1	281197	280351	-	WP_251260511.1
Caldimonas mangrovi	NZ_JAMKFE010000004.1	WP_251777833.1	287098	287977	+	WP_251777834.1
Ferrimonas sp. SCSIO 43195	NZ_CP072679.1	WP_252007108.1	3540097	3539257	-	WP_252007107.1
Sinorhizobium meliloti	NZ_JAMXLW010000058.1	WP_252746712.1	16084	15052	-	WP_252746711.1
Vibrio sp. SCSIO 43135	NZ_CP071860.1	WP_252032525.1	1659886	1659019	-	WP_252032523.1
Vibrio sp. SCSIO 43155	NZ_CP071853.1	WP_010453176.1	1930718	1931585	+	WP_252045407.1
Sphingomicrobium sediminis	NZ_JAMSHT010000001.1	WP_252113107.1	1030703	1031597	+	WP_252113109.1
Aeromonas veronii	NZ_JAMXHX010000015.1	WP_252656731.1	25655	26513	+	WP_252656732.1
Ideonella oryzae	NZ_JAMXMC010000002.1	WP_252768395.1	328772	329660	+	WP_252768396.1
Aeromonas encheleia	NZ_CP099717.1	WP_042654303.1	3149180	3148337	-	WP_252994770.1
Pleionea sp. CnH1-48	NZ_JAMXSB010000001.1	WP_253036871.1	605718	606546	+	WP_253036872.1
Chromobacterium sp. S0633	NZ_JAMZGH010000009.1	WP_235088694.1	133040	132200	-	WP_253314274.1
Pseudomonas sp. GGS8	NZ_JALJWF010000001.1	WP_253425297.1	6166408	6165571	-	WP_253425294.1
Pseudomonas migulae	NZ_JALJWR010000001.1	WP_253439665.1	6371104	6371944	+	WP_253439667.1
Vibrio sp. Y53_MX_L15	NZ_JAMZAO010000059.1	WP_253652441.1	20760	21630	+	WP_253652440.1
Opacimonas viscosa	NZ_JANATA010000014.1	WP_254100847.1	651	1602	+	WP_254100849.1
Pseudomonas mandelii	NZ_JAMYDU010000001.1	WP_253545227.1	520518	519684	-	WP_253545225.1
Pseudomonas laurylsulfativorans	NZ_JALJWB010000001.1	WP_253561412.1	4412843	4412000	-	WP_253561411.1
Aeromonas hydrophila	NZ_JAMZGL010000012.1	WP_253627726.1	106796	105935	-	WP_253627759.1
Vibrio sp. Y29_XK_CS5	NZ_JAMZAM010000001.1	WP_253649945.1	1740602	1741469	+	WP_253649946.1
Chromobacterium sp. IIBBL 290-4	NZ_CP100128.1	WP_254295779.1	3947989	3947149	-	WP_254295778.1
Paraburkholderia sp. CNPSo 3272	NZ_JAMBPQ010000002.1	WP_254314699.1	428686	427837	-	WP_254314698.1
Paraburkholderia sp. CNPSo 3281	NZ_JAMBPS010000002.1	WP_254352627.1	420477	419628	-	WP_254352626.1
Novosphingobium sp. B 225	NZ_MWLM01000002.1	WP_088306467.1	4125	5025	+	WP_254912851.1
Cyanobium sp. La Preciosa 7G6	NZ_JAGQBO010000016.1	WP_254965597.1	2947	3772	+	WP_254965598.1
Synechococcus lacustris C3-12m-Tous	NZ_JAGQCN010000003.1	WP_255124169.1	125536	125053	-	WP_255124168.1
Marinobacterium sedimentorum	NZ_JALDYX010000015.1	WP_254580833.1	39587	38738	-	WP_254580832.1
Cyanobium sp. Cruz-8D1	NZ_JAGQCD010000010.1	WP_254952163.1	72678	73503	+	WP_254952161.1
Marisediminitalea aggregata	NZ_JANDJN010000013.1	WP_255051770.1	22816	23713	+	WP_255051771.1
Vogesella sp. AC12	NZ_JANFNU010000016.1	WP_255909777.1	37690	38545	+	WP_255909779.1
Bacterioplanoides sp. SCSIO 12839	NZ_CP073745.1	WP_255857203.1	2656990	2657866	+	WP_255857204.1
Aeromonas sp. JL9	NZ_JANFNV010000009.1	WP_255911197.1	11231	10373	-	WP_255911195.1
Aeromonas sp. SG16	NZ_JANFNW010000001.1	WP_255934765.1	1401517	1400659	-	WP_255934763.1
Pseudomonas sp. F1002	NZ_JACAPV010000015.1	WP_087694584.1	168500	169346	+	WP_256345157.1
Vibrio harveyi	NZ_JACENX010000004.1	WP_256893069.1	141330	142197	+	WP_256893070.1
Neisseria dentiae	NZ_JANIKQ010000004.1	WP_257066249.1	26762	27614	+	WP_257066250.1
Endozoicomonas sp. SESOKO1	NZ_JAHHPP010000162.1	WP_257284435.1	12144	11292	-	WP_257284434.1
Geothrix campi	NZ_JANHMP010000003.1	WP_257306797.1	143712	142836	-	WP_257306796.1
Geothrix fuzhouensis	NZ_JANHMQ010000002.1	WP_257310927.1	188337	189195	+	WP_257310930.1
Aeromonas hydrophila	NZ_JANKLR010000001.1	WP_257684451.1	502238	501380	-	WP_257684450.1
Aeromonas veronii	NZ_JANKLY010000002.1	WP_257686592.1	24871	24013	-	WP_257686591.1
Aeromonas hydrophila	NZ_JANKLS010000003.1	WP_257684451.1	249120	248262	-	WP_257688989.1
Aeromonas veronii	NZ_JANKME010000035.1	WP_257697416.1	7281	6423	-	WP_257697417.1
Aeromonas veronii	NZ_JANKMB010000002.1	WP_257690487.1	163034	162176	-	WP_257690488.1
Cupriavidus pinatubonensis	NZ_PPPS01000119.1	WP_011298836.1	13815	14709	+	WP_258234617.1
Pseudomonas sp. S11A4	NZ_JALMGH020000001.1	WP_258449655.1	1839611	1838771	-	WP_258449654.1
Vibrio harveyi	NZ_JANFSY010000011.1	WP_258455857.1	86397	85530	-	WP_258455856.1
Vibrio campbellii	NZ_JANFTQ010000054.1	WP_258472153.1	226894	226027	-	WP_258472152.1
Vibrio owensii	NZ_JANFUE010000011.1	WP_010453176.1	498052	498919	+	WP_258489841.1
Vibrio diabolicus	NZ_JAMQRO010000046.1	WP_258587023.1	20575	21445	+	WP_258587024.1
Vibrio diabolicus	NZ_JAMQQL010000038.1	WP_124009027.1	15939	15069	-	WP_258622164.1
Vibrio diabolicus	NZ_JAMQQQ010000032.1	WP_258634421.1	15893	15023	-	WP_258634419.1
Vibrio diabolicus	NZ_JAMQQI010000029.1	WP_258692542.1	30304	29434	-	WP_258692541.1
Chromobacterium alkanivorans	NZ_JANUCI010000009.1	WP_259044709.1	187713	186882	-	WP_259044707.1
Comamonas sp. BIGb0152	NZ_JANUDY010000004.1	WP_259165608.1	212732	213515	+	WP_259165611.1
Synechococcus sp. CS-1328	NZ_JAHLYT010000063.1	WP_259721921.1	30037	30877	+	WP_259721920.1
Pedomonas mirosovicensis	NZ_JAKFIA010000002.1	WP_259279124.1	313837	312997	-	WP_259279123.1
Thermomonas sp. S9	NZ_JAJDFY010000001.1	WP_259304400.1	2435456	2436278	+	WP_259304818.1
Aeromonas veronii	NZ_CP079823.1	WP_259583609.1	3045517	3044659	-	WP_259583608.1
Rhizobium sp. WSM4643	NZ_CP104040.1	WP_260057445.1	653323	652297	-	WP_260057444.1
Rhizobium sp. SRDI969	NZ_CP104035.1	WP_260110258.1	670712	669686	-	WP_260110256.1
Rhizobium sp. WSM1274	NZ_CP104138.1	WP_260297952.1	701732	700706	-	WP_260297950.1
Vibrio splendidus	NZ_CP063682.1	WP_260811126.1	2656623	2657526	+	WP_260809539.1
Chromobacterium amazonense	NZ_JARBFV010000001.1	WP_274769451.1	738037	738877	+	WP_261175166.1
Photobacterium sp. TY1-4	NZ_CP099735.1	WP_261603261.1	1359044	1360022	+	WP_261603262.1
Stenotrophomonas muris	NZ_JAWIUJ010000001.1	WP_262088373.1	69339	68493	-	WP_262088372.1
Pseudomonas koreensis	NZ_JAOSKZ010000012.1	WP_262152079.1	23801	22961	-	WP_262152081.1
Pseudomonas koreensis	NZ_JAOEJU010000008.1	WP_262194300.1	174674	173834	-	WP_262194299.1
Aeromonas veronii	NZ_CP106828.1	WP_263085981.1	1735073	1735931	+	WP_263085982.1
Saccharopolyspora rosea	NZ_BAABLT010000016.1	WP_263251303.1	25898	25100	-	WP_263251302.1
Terriglobus albidus	NZ_JAGTAS010000023.1	WP_263415749.1	16954	17809	+	WP_263415750.1
Aeromonas piscicola	NZ_JAPAFA010000004.1	WP_264303402.1	43498	44356	+	WP_264303403.1
Rhizobium acaciae	NZ_JAPCZN010000006.1	WP_264397090.1	209075	208049	-	WP_264397089.1
Vibrio owensii	NZ_CP097859.1	WP_264407733.1	496161	495294	-	WP_264407731.1
Rhizobium acaciae	NZ_JAPCZM010000005.1	WP_264397090.1	126691	127717	+	WP_264420900.1
Aeromonas veronii	NZ_CP110364.1	WP_265061100.1	3145366	3144508	-	WP_265061099.1
Vibrio splendidus	NZ_JAOXHO010000002.1	WP_265120193.1	666074	665171	-	WP_265120179.1
Leptospira soteropolitanensis	NZ_JAMQPP010000001.1	WP_265350695.1	695529	694668	-	WP_265350694.1
Leptospira bandrabouensis	NZ_JAMQPY010000001.1	WP_265394930.1	785488	784627	-	WP_265394931.1
Aquabacterium sp. A7-Y	NZ_JAPFBW010000012.1	WP_265404079.1	177205	176317	-	WP_265404078.1
Escherichia albertii	NZ_CP043261.1	WP_265464790.1	30331	29479	-	WP_265464789.1
Aeromonas salmonicida	NZ_JAOXCD010000028.1	WP_265467313.1	52483	51625	-	WP_265467312.1
Sphingomicrobium marinum	NZ_JANPVQ010000001.1	WP_265530151.1	1675730	1676600	+	WP_265530152.1
Sphingomicrobium arenosum	NZ_JANPVN010000001.1	WP_265563575.1	1156237	1157098	+	WP_265563577.1
Francisella philomiragia	NZ_JAPEBX010000002.1	WP_265658233.1	38757	39570	+	WP_265658234.1
Citrobacter portucalensis	NZ_JANBWM010000154.1	WP_267442573.1	3283	2419	-	WP_267442572.1
Legionella sp. PATHC032	NZ_JAPHOV010000001.1	WP_265717865.1	732527	731657	-	WP_265717864.1
Legionella sp. PATHC039	NZ_JAPHOP010000001.1	WP_265730977.1	28010	27140	-	WP_265730976.1
Aeromonas veronii	NZ_CP126578.1	WP_139743622.1	249895	249037	-	WP_265760345.1
Aeromonas veronii	NZ_JAOTPS010000038.1	WP_265775258.1	32501	33359	+	WP_265775259.1
Aeromonas veronii	NZ_JAOTPP010000010.1	WP_265776003.1	29700	30558	+	WP_265776004.1
Aeromonas veronii	NZ_JAOTPU010000005.1	WP_265783680.1	225626	224768	-	WP_265783679.1
Paraliomyxa miuraensis	NZ_JAOVZF010000163.1	WP_266222602.1	476025	475101	-	WP_266222601.1
Citrobacter portucalensis	NZ_JANDBG010000002.1	WP_267448166.1	5341	6205	+	WP_267448167.1
Aeromonas veronii	NZ_JAPAES010000001.1	WP_267511269.1	334951	334093	-	WP_267511268.1
Aeromonas veronii	NZ_JAPAER010000003.1	WP_267517492.1	250097	249224	-	WP_267517491.1
Aeromonas veronii	NZ_JAPAEQ010000001.1	WP_267528376.1	574055	574913	+	WP_267528377.1
Nannocystis sp. RBIL2	NZ_JAPNJW010000002.1	WP_267710853.1	4757623	4756783	-	WP_267710851.1
Nannocystis sp. ILAH1	NZ_JAPNKD010000002.1	WP_267741731.1	596654	595814	-	WP_267741730.1
Nannocystis pusilla	NZ_JAPNKE010000002.1	WP_267772368.1	6771127	6770527	-	WP_267772367.1
Nannocystis pusilla	NZ_JAPNKE010000002.1	WP_267772369.1	6771366	6771123	-	WP_267772367.1
Aeromonas dhakensis	NZ_CP102365.1	WP_267997114.1	1434206	1433345	-	WP_267997386.1
Vibrio coralliirubri	NZ_JAPQMR010000036.1	WP_046225238.1	9476	8591	-	WP_268672904.1
Aeromonas veronii	NZ_JALLKR010000046.1	WP_268011356.1	24425	23567	-	WP_268011355.1
Aeromonas jandaei	NZ_CP102367.1	WP_268017036.1	4479084	4479942	+	WP_268017037.1
Vibrio mediterranei	NZ_JAPQMT010000017.1	WP_268667361.1	91695	90828	-	WP_268667360.1
Nannocystis poenicansa	NZ_CP114040.1	WP_269035681.1	11724749	11723852	-	WP_269035680.1
Vibrio diabolicus	NZ_JADKLS010000015.1	WP_258692542.1	16131	15261	-	WP_269043034.1
Sinorhizobium psoraleae	NZ_JAPVOI010000004.1	WP_269280611.1	2032126	2033158	+	WP_269280614.1
Pelomonas sp. BJYL3	NZ_JANZKX010000005.1	WP_269632831.1	373552	374473	+	WP_269632832.1
Paucibacter sp. M5-1	NZ_JAPZLM010000016.1	WP_269841441.1	128548	129418	+	WP_269841442.1
Serratia rubidaea	NZ_CP110227.1	WP_269874513.1	453048	452229	-	WP_269874512.1
Vibrio sp. NFR	NZ_JAPPTN010000002.1	WP_010453176.1	501228	500361	-	WP_269990824.1
Vibrio sp. La 4.2.2	NZ_JAPPTJ010000017.1	WP_270034376.1	20241	21108	+	WP_270034377.1
Vibrio owensii	NZ_JAQBSN010000008.1	WP_045374311.1	228851	227984	-	WP_270050919.1
Vibrio alginolyticus	NZ_JAQBSS010000014.1	WP_270055043.1	116263	115366	-	WP_270055042.1
Aeromonas sp. Y293-4	NZ_JAPDCI010000005.1	WP_270656688.1	144669	145527	+	WP_270656691.1
Aeromonas hydrophila	NZ_CP143514.1	WP_257684451.1	3267165	3266307	-	WP_270798379.1
Aeromonas sp. QDB62	NZ_JAPDCD010000001.1	WP_270805752.1	33716	32858	-	WP_270805751.1
Aeromonas veronii	NZ_JACSZS010000001.1	WP_270904565.1	332013	332871	+	WP_270904566.1
Aeromonas veronii	NZ_JAPECR010000005.1	WP_047440621.1	284671	283813	-	WP_270816969.1
Paucibacter sp. B51	NZ_JAPIVN010000001.1	WP_243392786.1	1698675	1697841	-	WP_271008174.1
Paucibacter sp. B51	NZ_JAPIVN010000001.1	WP_271009595.1	4120959	4120053	-	WP_271009594.1
Aliamphritea hakodatensis	NZ_AP025281.1	WP_271273077.1	887191	888034	+	WP_271273078.1
Citrobacter sp. Awk 4	NZ_JANEWG010000005.1	WP_271443496.1	130194	129378	-	WP_271443495.1
Aeromonas salmonicida	NZ_CP110645.1	WP_271786516.1	3118759	3117901	-	WP_271786515.1
Polyangium mundeleinium	NZ_JAQNDO010000001.1	WP_276075908.1	5806209	5805453	-	WP_271920541.1
Nannocystis bainbridge	NZ_JAQNDL010000003.1	WP_272089887.1	1460159	1459334	-	WP_272089886.1
Nannocystis bainbridge	NZ_JAQNDL010000003.1	WP_272090667.1	2463760	2462902	-	WP_272090666.1
Escherichia coli	NZ_JANSGS010000099.1	WP_275251144.1	0	321	+	WP_275251145.1
Psychrosphaera algicola	NZ_JAQOMS010000002.1	WP_272182062.1	4125801	4126623	+	WP_272182063.1
Marinicella sp. W31	NZ_JAQOMR010000001.1	WP_272212730.1	3045961	3046855	+	WP_272214247.1
Pseudoalteromonas distincta	NZ_JANIHL010000008.1	WP_002959683.1	46237	47068	+	WP_272451285.1
Serratia rubidaea	NZ_JAQOZX010000001.1	WP_212602527.1	788000	787181	-	WP_272600913.1
Methylibium petroleiphilum	NZ_JAFKIE010000005.1	WP_273283010.1	341518	342415	+	WP_273283011.1
Sphingomonas ursincola	NZ_JAIELE010000040.1	WP_273303895.1	10265	11114	+	WP_273303897.1
Marinobacter alexandrii	NZ_JBDXKH010000231.1	WP_273427252.1	32193	31281	-	WP_273427250.1
Enterobacter bugandensis	NZ_JANPRV010000011.1	WP_275156002.1	8248	7441	-	WP_275156001.1
Vibrio harveyi	NZ_CP154267.1	WP_069687830.1	1429371	1430238	+	WP_274792719.1
Pseudoalteromonas sp. CO302Y	NZ_SGPF01000026.1	WP_130151405.1	318	1167	+	WP_276319627.1
Vibrio harveyi	NZ_CP118585.1	WP_010453176.1	1824874	1825741	+	WP_274877285.1
Vibrio harveyi	NZ_CP118597.1	WP_274879254.1	1565777	1564910	-	WP_274879252.1
Citrobacter enshiensis	NZ_CP119862.1	WP_276292950.1	4212462	4211646	-	WP_276292949.1
Metallibacterium scheffleri	NZ_DAHXOC010000029.1	WP_276967338.1	15760	16675	+	WP_276967341.1
Acidithiobacillus thiooxidans	NZ_DAIAWO010000064.1	WP_065974960.1	40855	41731	+	WP_279117098.1
Vibrio harveyi	NZ_JAENDI010000006.1	WP_010453176.1	164939	164072	-	WP_277204865.1
Aeromonas salmonicida	NZ_CP124841.1	WP_282684367.1	1384650	1383792	-	WP_277736140.1
Aeromonas veronii	NZ_CP091140.1	WP_278173339.1	1815764	1816622	+	WP_278173340.1
Aeromonas jandaei	NZ_CAMFHH010000015.1	WP_279010771.1	88470	87612	-	WP_279010769.1
Serratia rubidaea	NZ_JANIOS010000012.1	WP_212602527.1	94460	95279	+	WP_279020325.1
Aeromonas veronii	NZ_CP121841.1	WP_279464716.1	2168670	2169528	+	WP_279464717.1
Aeromonas veronii	NZ_CP121846.1	WP_279485725.1	2727671	2726813	-	WP_279485724.1
Aeromonas veronii	NZ_CP121837.1	WP_279487995.1	3904073	3903215	-	WP_279487994.1
Aeromonas veronii	NZ_CP121840.1	WP_279489321.1	2576830	2575972	-	WP_279489320.1
Aeromonas veronii	NZ_CP121816.1	WP_279496534.1	3748036	3747178	-	WP_279496533.1
Aeromonas veronii	NZ_CP121833.1	WP_279502445.1	1876849	1875991	-	WP_279502444.1
Aeromonas veronii	NZ_CP121835.1	WP_279504345.1	3582278	3583136	+	WP_279504346.1
Chromobacterium haemolyticum	NZ_JAODZN010000001.1	WP_161523763.1	403584	402744	-	WP_279719922.1
Piscinibacter sp. XHJ-5	NZ_CP123228.1	WP_280151094.1	4030544	4029677	-	WP_280151093.1
Vibrio splendidus	NZ_JAKMZB010000006.1	WP_102441576.1	37809	38712	+	WP_280532326.1
Vibrio splendidus	NZ_JAKMYX010000008.1	WP_108195354.1	44225	43340	-	WP_280533581.1
Vibrio splendidus	NZ_JAKMZD010000016.1	WP_280542479.1	77745	76842	-	WP_280542461.1
Vibrio splendidus	NZ_JAKMXZ010000009.1	WP_280583991.1	72827	71924	-	WP_280583911.1
Vibrio splendidus	NZ_JAKMZE010000005.1	WP_280599702.1	116166	115263	-	WP_280599700.1
Vibrio splendidus	NZ_JAKMYR010000013.1	WP_280612619.1	36462	35559	-	WP_280612596.1
Vibrio lentus	NZ_JBFSVG010000022.1	WP_280618399.1	37417	36532	-	WP_280618402.1
Vibrio splendidus	NZ_JAKMYY010000012.1	WP_280622134.1	95471	96374	+	WP_280622087.1
Sinorhizobium garamanticum	NZ_CP120374.1	WP_280662612.1	221598	222630	+	WP_280662613.1
Vibrio lentus	NZ_CP094659.1	WP_281053645.1	3378220	3377335	-	WP_281053110.1
Pseudohongiella sp. SYSU M77423	NZ_JARYTH010000003.1	WP_281132724.1	226707	225891	-	WP_281132723.1
Polyangium sp. y55x31	NZ_JARZHG010000001.1	WP_281311090.1	87984	88839	+	WP_281311091.1
Polyangium sp. y55x31	NZ_JARZHG010000014.1	WP_281315723.1	36081	35205	-	WP_281315722.1
Polyangium sp. 6x1	NZ_JARZHH010000064.1	WP_281332540.1	53321	54176	+	WP_281332541.1
Thalassomonas sp. RHCl1	NZ_CANDNZ010000003.1	WP_281558127.1	438553	437566	-	WP_281558126.1
Neisseria elongata	NZ_CAJPMF010000080.1	WP_283114433.1	6644	5783	-	WP_283114432.1
Pelomonas sp. V22	NZ_JAGIXS010000001.1	WP_282822855.1	101906	101057	-	WP_282822854.1
Neisseria elongata	NZ_CALIXL010000061.1	WP_283120314.1	136727	137588	+	WP_283120315.1
Cysteiniphilum sp. QT6929	NZ_CP103983.1	WP_117002030.1	731563	732391	+	WP_283157125.1
Vibrio harveyi	NZ_CP150466.1	WP_010453176.1	760393	761260	+	WP_283316518.1
Sinorhizobium sp. 8-89	NZ_JASKLR010000006.1	WP_284000308.1	6204	5172	-	WP_284000307.1
Polyangium sorediatum	NZ_JARZHI010000113.1	WP_136967071.1	191	1067	+	WP_284721893.1
Agaribacter marinus	NZ_BSOT01000005.1	WP_284217241.1	1798428	1797537	-	WP_284217240.1
Spongiibacter tropicus	NZ_JASBRZ010000006.1	WP_284449856.1	176164	177046	+	WP_284449857.1
Methylophaga aminisulfidivorans	NZ_JASBRK010000023.1	WP_284451172.1	62631	61788	-	WP_284451171.1
Blastomonas fulva	NZ_JAIXHN010000005.1	WP_284456502.1	10250	11126	+	WP_284456503.1
Aquabacterium humicola	NZ_JARGNB010000001.1	WP_284614327.1	35123	36005	+	WP_284614328.1
Campylobacter gastrosuis	NZ_JANURM010000006.1	WP_284937641.1	32151	33276	+	WP_284937642.1
Neisseria subflava	NZ_JASOPA010000003.1	WP_285070893.1	82097	82940	+	WP_285070894.1
Paucibacter sediminis	NZ_CP116346.1	WP_285232077.1	4144233	4145085	+	WP_285232078.1
Vibrio sp. B172a	NZ_JAHGAC010000008.1	WP_285376881.1	559775	558908	-	WP_285376880.1
Vibrio sp. B181a	NZ_JAHGAD010000009.1	WP_285381222.1	174221	173354	-	WP_285381221.1
Vibrio sp. D449a	NZ_JAHGAQ010000006.1	WP_285400826.1	95529	96429	+	WP_285400827.1
Geothrix limicola	NZ_BSDE01000003.1	WP_285573662.1	35813	34949	-	WP_285573660.1
Geothrix edaphica	NZ_BSDC01000002.1	WP_285608348.1	148989	148134	-	WP_285608346.1
Geothrix rubra	NZ_BSDD01000002.1	WP_285723998.1	520588	521431	+	WP_285724000.1
Sphingopyxis sp. SCN 67-31	NZ_MEFH01000213.1	WP_286750846.1	2248	1336	-	WP_286750845.1
Roseateles subflavus	NZ_JASVDS010000009.1	WP_285984588.1	53220	52302	-	WP_285984587.1
Thalassotalea sp. G20_0	NZ_JAGHQV010000003.1	WP_209275322.1	104772	103902	-	WP_286196334.1
Aquabacterium sp. UBA2148	NZ_DCXA01000153.1	WP_286744730.1	3019	2173	-	WP_286744727.1
Neptuniibacter halophilus	NZ_AP027292.1	WP_286240855.1	1862286	1863198	+	WP_286240856.1
Thalassotalea atypica	NZ_AP027364.1	WP_286261736.1	2607631	2608537	+	WP_286261739.1
Geothrix oryzae	NZ_AP027079.1	WP_286354892.1	429158	430034	+	WP_286354893.1
Citrobacter sp. Cpo074	NZ_JAOWHG010000025.1	WP_286587316.1	87766	86902	-	WP_286587314.1
Thauera sp.	NZ_JADBHO010000040.1	WP_287365861.1	16499	17264	+	WP_287365862.1
Acidithiobacillus sp.	NZ_JAEPKV010000009.1	WP_004870276.1	88365	89199	+	WP_287683970.1
Aeromonas sp.	NZ_JAPLRI010000073.1	WP_287978440.1	1594	2452	+	WP_287978443.1
Sphingopyxis sp.	NZ_JAEULL010000005.1	WP_287405872.1	68083	68950	+	WP_287405873.1
Tibeticola sp.	NZ_JAEMQB010000055.1	WP_287915861.1	7825	6883	-	WP_287915858.1
Accumulibacter sp.	NZ_JAFLDM010000060.1	WP_287696671.1	14540	15380	+	WP_287696672.1
Blastomonas sp.	NZ_JACGCO010000001.1	WP_287887599.1	2573823	2574684	+	WP_287887601.1
Sphingopyxis sp.	NZ_JAIPUY010000003.1	WP_287939717.1	20206	21082	+	WP_287939719.1
Blastomonas sp.	NZ_DAHVWI010000021.1	WP_288015998.1	17454	18330	+	WP_288015999.1
Blastomonas fulva	NZ_JAUCZA010000017.1	WP_289619577.1	89864	88988	-	WP_289619576.1
uncultured Aeromonas sp.	NZ_CAKQMO010000066.1	WP_288729401.1	11743	12601	+	WP_288729402.1
Nitrospira tepida	NZ_OX365700.1	WP_289270582.1	3916400	3915551	-	WP_289270580.1
Massilia sp. DJPM01	NZ_JAQOZV010000029.1	WP_289311100.1	17478	18309	+	WP_289311101.1
Vibrio harveyi	NZ_CP116415.1	WP_053049572.1	252144	253011	+	WP_289882130.1
Aquabacterium sp.	NZ_SCTN01000369.1	WP_290643926.1	2547	3498	+	WP_290643927.1
Vibrio lentus	NZ_JBFRLD010000005.1	WP_289887768.1	466362	465459	-	WP_289887769.1
Novosphingobium humi	NZ_CP103868.1	WP_290007178.1	274118	274958	+	WP_290007180.1
Aeromonas salmonicida	NZ_JAOPLO010000001.1	WP_290020174.1	316367	315509	-	WP_290020173.1
Aeromonas piscicola	NZ_JAOPLU010000001.1	WP_290040631.1	476208	475350	-	WP_290040629.1
Pseudomonas nunensis	NZ_JARWNF010000016.1	WP_290026956.1	24278	25118	+	WP_290026958.1
Escherichia albertii	NZ_JAUGZJ010000019.1	WP_290313919.1	64864	65716	+	WP_290313921.1
Aquabacterium sp.	NZ_JACMNS010000005.1	WP_290658628.1	9565	8623	-	WP_290658626.1
Aquabacterium sp.	NZ_JACRAH010000021.1	WP_290674650.1	41243	42197	+	WP_290674651.1
Aquabacterium sp.	NZ_JAIZVX010000087.1	WP_290871794.1	14317	15250	+	WP_290871796.1
Aquabacterium sp.	NZ_JACPYU010000003.1	WP_290688162.1	252825	253773	+	WP_290688164.1
uncultured Aquabacterium sp.	NZ_CAWWAS010000053.1	WP_290768927.1	12970	12106	-	WP_290768930.1
Methylibium sp.	NZ_JACDCW010000033.1	WP_292445270.1	3151	2167	-	WP_292445269.1
Ferrovibrio sp.	NZ_JAGOLP010000023.1	WP_290981132.1	37982	37163	-	WP_290981129.1
Methylibium sp.	NZ_JACDCU010000151.1	WP_292453773.1	5328	6312	+	WP_292453774.1
Hydrogenophaga sp.	NZ_JAABRQ010000011.1	WP_291011023.1	48885	47964	-	WP_291011020.1
Geothrix sp.	NZ_CP126625.1	WP_291203983.1	3557427	3556575	-	WP_291203986.1
Geothrix sp.	NZ_JAHRYQ010000002.1	WP_291272572.1	764536	763660	-	WP_291272571.1
Comamonas testosteroni	NZ_JALKOW010000002.1	WP_325800685.1	302173	302956	+	WP_291607925.1
Comamonas sp. UBA7528	NZ_DLMU01000001.1	WP_291585428.1	79826	79043	-	WP_291585426.1
Lutibacter sp.	NZ_JAKIUR010000016.1	WP_291974537.1	48174	47343	-	WP_291974536.1
Phenylobacterium sp.	NZ_JACIZA010000296.1	WP_293421961.1	584	1436	+	WP_293421964.1
Nevskia sp.	NZ_JAHFRY010000099.1	WP_293394423.1	3437	2612	-	WP_293394420.1
uncultured Neptuniibacter sp.	NZ_CAXGLN010000004.1	WP_292951711.1	66275	67217	+	WP_292951714.1
Nannocystis sp.	NZ_JADKFZ010000002.1	WP_293250079.1	772933	773833	+	WP_293250082.1
Nannocystis sp.	NZ_JADJNN010000003.1	WP_293250079.1	31155	32055	+	WP_293270612.1
Phenylobacterium sp.	NZ_WGNY01000051.1	WP_293459206.1	40163	41018	+	WP_293459207.1
Phenylobacterium sp. RIFCSPHIGHO2_01_FULL_69_31	NZ_MHXN01000007.1	WP_293388344.1	235818	236649	+	WP_293388346.1
Sphingopyxis sp.	NZ_JAEMQX010000180.1	WP_294032469.1	1505	644	-	WP_294032468.1
Phenylobacterium sp.	NZ_JACESE010000015.1	WP_293413924.1	45800	44948	-	WP_293413922.1
Polaromonas sp.	NZ_DAOMES010000026.1	WP_293596205.1	62925	62037	-	WP_293596206.1
uncultured Oxalicibacterium sp.	NZ_CAJYMD010000056.1	WP_293779089.1	4716	5499	+	WP_293779091.1
Pluralibacter sp.	NZ_JAFAGS010000157.1	WP_293641201.1	7945	8776	+	WP_293641203.1
Sphingopyxis sp. UBA6723	NZ_DKIH01000009.1	WP_293698651.1	476570	475703	-	WP_293698648.1
Phenylobacterium sp.	NZ_JANXWD010000043.1	WP_293901450.1	85725	86562	+	WP_293901453.1
Pseudohongiella sp.	NZ_DRFV01000016.1	WP_294134233.1	111058	110206	-	WP_294134230.1
uncultured Aquabacterium sp.	NZ_CAJYGK010000053.1	WP_294636359.1	34607	33827	-	WP_294636358.1
Rhodoferax sp. UBA5149	NZ_DHXT01000012.1	WP_296442897.1	1519	586	-	WP_296442895.1
uncultured Alteromonas sp.	NZ_CAJXQY010000069.1	WP_296049545.1	3385	2485	-	WP_296049543.1
uncultured Mucilaginibacter sp.	NZ_CAIWNH010000543.1	WP_295676105.1	3503	4445	+	WP_295676108.1
Rhodoferax sp.	NZ_JANXUQ010000060.1	WP_295782352.1	10679	9692	-	WP_295772908.1
uncultured Rhodoferax sp.	NZ_CAMIHB010000007.1	WP_294766986.1	125070	125997	+	WP_294766988.1
Rhodoferax sp.	NZ_DPQE01000009.1	WP_296466688.1	63914	64841	+	WP_296466690.1
uncultured Roseateles sp.	NZ_CAMFJS010000021.1	WP_295083176.1	38669	37796	-	WP_295083178.1
Tistrella sp.	NZ_NYWI01000020.1	WP_296710469.1	2729	1868	-	WP_296710467.1
Rhodoferax sp.	NZ_JAABQC010000006.1	WP_296490436.1	33541	32599	-	WP_296490435.1
Polaromonas sp.	NZ_JACDDD010000054.1	WP_367265348.1	1610	695	-	WP_296924935.1
Hydrogenophaga sp.	NZ_JAHCKK010000025.1	WP_297398089.1	1067	233	-	WP_297398087.1
Rhodoferax sp.	NZ_JAAFIX010000007.1	WP_296510241.1	179164	178231	-	WP_296510240.1
Persephonella sp.	NZ_JALVTW010000028.1	WP_297455617.1	13372	14215	+	WP_297455619.1
Erythrobacter sp.	NZ_JAMWYX010000004.1	WP_296718848.1	17360	18275	+	WP_296718850.1
Thalassolituus sp. UBA6592	NZ_DJIO01000105.1	WP_296986068.1	22416	21600	-	WP_296986070.1
Hydrogenophaga sp.	NZ_JAILWB010000010.1	WP_297652226.1	58021	58915	+	WP_297652229.1
Metallibacterium sp.	NZ_DAIDYA010000102.1	WP_297922257.1	19654	18748	-	WP_297922254.1
Metallibacterium sp.	NZ_DAIDYA010000102.1	WP_297922270.1	23246	22322	-	WP_297922254.1
Metallibacterium sp.	NZ_DAHVFV010000029.1	WP_298150941.1	17665	16759	-	WP_298150939.1
Acidovorax sp.	NZ_JAPUDY010000099.1	WP_298214032.1	173174	172319	-	WP_298214030.1
uncultured Microbulbifer sp.	NZ_CANLDD010000034.1	WP_299945851.1	45989	45143	-	WP_299945848.1
uncultured Vibrio sp.	NZ_CANLMY010000017.1	WP_299134656.1	28123	27256	-	WP_299134471.1
Polaromonas sp.	NZ_JAQSDL010000021.1	WP_300558180.1	1775	2669	+	WP_300558182.1
uncultured Neptuniibacter sp.	NZ_CANMIR010000001.1	WP_299176361.1	18179	17339	-	WP_299176359.1
uncultured Pseudoteredinibacter sp.	NZ_CANMSS010000001.1	WP_299768802.1	470087	469151	-	WP_299768799.1
uncultured Pseudoteredinibacter sp.	NZ_CANMYE010000001.1	WP_299975451.1	1193762	1192826	-	WP_299975450.1
Hydrogenimonas sp.	NZ_JAOZPV010000046.1	WP_300367772.1	8381	7571	-	WP_300367769.1
Blastomonas sp.	NZ_JAUCZC010000020.1	WP_300883268.1	75897	75039	-	WP_300883267.1
Polaromonas sp.	NZ_JAQSCQ010000008.1	WP_300515365.1	65021	65915	+	WP_300515367.1
Aquabacterium sp.	NZ_JAQSDR010000014.1	WP_300547100.1	56700	57621	+	WP_300547101.1
Polaromonas sp.	NZ_JAQSDA010000007.1	WP_300568248.1	101887	100993	-	WP_300568245.1
Phenylobacterium sp.	NZ_JASBTP010000018.1	WP_300574593.1	40682	39833	-	WP_300574592.1
Hydrogenophaga sp.	NZ_JAUCZF010000001.1	WP_300860782.1	311846	312767	+	WP_300860783.1
Vibrio antiquarius	NZ_JAMQWT010000071.1	WP_301571946.1	15844	14974	-	WP_301571945.1
Neisseria sp. MVDL20-010259	NZ_JAUKWI010000016.1	WP_302067386.1	65932	65080	-	WP_302067385.1
Pseudomonas koreensis	NZ_JAOSKY010000034.1	WP_301623803.1	23449	22609	-	WP_301623802.1
Alysiella sp.	NZ_JAUNEC010000014.1	WP_303065197.1	32358	33213	+	WP_303065198.1
Caballeronia sp. SEWSISQ10-4 2	NZ_JALPRJ010000044.1	WP_301784914.1	66864	66009	-	WP_301784913.1
Citrobacter enshiensis	NZ_JAUJYW010000008.1	WP_301701552.1	19536	18720	-	WP_301701551.1
uncultured Hydrogenophaga sp.	NZ_OY288120.1	WP_302173049.1	71936	72839	+	WP_302173051.1
Aeromonas veronii	NZ_JAULJM010000002.1	WP_302245523.1	81739	80881	-	WP_302245522.1
Brevundimonas subvibrioides	NZ_NCEQ01000009.1	WP_303696052.1	3579	4449	+	WP_303696053.1
Metallibacterium scheffleri	NZ_WJXJ01000103.1	WP_298150941.1	20951	20045	-	WP_304041105.1
Polaromonas sp.	NZ_JAUXYY010000300.1	WP_305296292.1	1269	2172	+	WP_305619362.1
Sphingobium cyanobacteriorum	NZ_JAUQOM010000017.1	WP_304537487.1	38726	39641	+	WP_304537488.1
Vampirovibrio chlorellavorus	NZ_QFWH01000004.1	WP_303673921.1	73590	74607	+	WP_303673922.1
Pseudocolwellia sp. AS88	NZ_JBBMQT010000001.1	WP_304366569.1	1476739	1475716	-	WP_304366571.1
Polaromonas sp.	NZ_JAUXSR010000217.1	WP_305296292.1	2633	3536	+	WP_304837134.1
Sphingobium cyanobacteriorum	NZ_JAUQOM010000018.1	WP_304537495.1	2485	3397	+	WP_304537496.1
Aeromonas veronii	NZ_CP114182.1	WP_279489321.1	2770358	2769500	-	WP_304519967.1
Polaromonas sp.	NZ_JAUXUP010000057.1	WP_305349281.1	30102	29214	-	WP_305349280.1
Novosphingobium sp.	NZ_JAUYNB010000012.1	WP_305700877.1	49371	50286	+	WP_305700827.1
Pseudomonas aeruginosa	NZ_JAVFCP010000111.1	WP_034038276.1	1571	740	-	WP_307747218.1
Geothrix sp. PMB-07	NZ_CP132333.1	WP_306248841.1	4069799	4068947	-	WP_306248839.1
Geothrix sp. 21YS21S-2	NZ_CP132910.1	WP_306599382.1	4519061	4518218	-	WP_306599381.1
Alloalcanivorax profundimaris	NZ_JABJWH010000010.1	WP_228462203.1	299185	298321	-	WP_306801214.1
Geothrix sp. 21YS21S-2	NZ_CP132910.1	WP_306600466.1	530159	529307	-	WP_306600464.1
Geothrix sp. 21YS21S-2	NZ_CP132910.1	WP_306602104.1	2424399	2425227	+	WP_306602105.1
Pseudoteredinibacter isoporae	NZ_JACHHT010000002.1	WP_341800995.1	216053	215198	-	WP_306667750.1
Aeromonas veronii	NZ_CP133079.1	WP_307895111.1	2832145	2831287	-	WP_307895110.1
Sphingobium sp. DEHP117	NZ_JAPFBJ010000001.1	WP_307748359.1	464044	464884	+	WP_307748360.1
Aeromonas rivipollensis	NZ_CAWRMO010000001.1	WP_307764229.1	359621	360464	+	WP_307764230.1
Pseudomonas aeruginosa	NZ_JAVFDF010000080.1	WP_034038276.1	1459	628	-	WP_308136750.1
Acidithiobacillus ferriphilus	NZ_JAAZUB010000228.1	WP_215860561.1	8955	9798	+	WP_308164076.1
Chromobacterium amazonense	NZ_JAVFJF020000003.1	WP_307910451.1	46003	45163	-	WP_307910452.1
Neisseria mucosa	NZ_CAUJPP010000011.1	WP_308026601.1	14999	14156	-	WP_308026600.1
Thiothrix subterranea	NZ_JAVFKN010000009.1	WP_308134551.1	80795	79967	-	WP_308134550.1
Neisseria subflava	NZ_CAUJPS010000009.1	WP_308187022.1	24445	25288	+	WP_308187023.1
Pseudoalteromonas sp. 2CM39R	NZ_JALNTM010000002.1	WP_248526867.1	640974	640110	-	WP_308199913.1
Stenotrophomonas sp. Sm6012	NZ_JAPTFX010000073.1	WP_308308896.1	16409	15533	-	WP_308308895.1
Stenotrophomonas sp. Sm10	NZ_JAPTFO010000002.1	WP_019659350.1	107766	108612	+	WP_308304948.1
Pseudoalteromonas xiamenensis	NZ_CP099917.1	WP_308361479.1	631206	630354	-	WP_308361478.1
Microbulbifer sp. RZ01	NZ_CP116898.1	WP_308368418.1	2550498	2549655	-	WP_308368417.1
Pseudoalteromonas piscicida	NZ_CP099943.1	WP_308373801.1	4230465	4229628	-	WP_308373800.1
Acidithiobacillus sp. AMEEHan	NZ_CP118747.1	WP_308388683.1	2304057	2304852	+	WP_308388684.1
Thiothrix lacustris	NZ_CP133334.1	WP_308392462.1	2297200	2296372	-	WP_308392460.1
uncultured Neisseria sp.	NZ_CABTJX010000013.1	WP_308538574.1	368861	368018	-	WP_308538573.1
Nitrosospira sp. Nsp5	NZ_QAOR01000007.1	WP_074634116.1	122628	121776	-	WP_308811299.1
Neisseria mucosa	NZ_CAUJRN010000005.1	WP_060974835.1	44154	44997	+	WP_308860975.1
Thiothrix subterranea	NZ_CP133197.1	WP_308874439.1	1118471	1119299	+	WP_308872115.1
Neisseria subflava	NZ_CAUJRL010000011.1	WP_254321311.1	29881	30724	+	WP_308887776.1
Thiothrix lacustris	NZ_CP133218.1	WP_308893563.1	2085554	2084726	-	WP_308893561.1
Neisseria subflava	NZ_CAUJRK010000009.1	WP_308904726.1	13551	14394	+	WP_308904727.1
Acinetobacter seifertii	NZ_JAVICO010000006.1	WP_308965210.1	151113	150249	-	WP_308965209.1
Pseudoalteromonas haloplanktis	NZ_JAVIFY010000016.1	WP_309039576.1	54141	54996	+	WP_309039577.1
Acinetobacter nosocomialis	NZ_JAVICQ010000001.1	WP_288502049.1	513316	514180	+	WP_308960654.1
Elizabethkingia miricola	NZ_JAUCQJ010000004.1	WP_309047074.1	585189	584352	-	WP_309047073.1
Saccharothrix sp.	NZ_JAPSLK010000004.1	WP_309111415.1	234820	235657	+	WP_309111416.1
Lysobacter yananisis	NZ_JBANDK010000001.1	WP_309150905.1	2442997	2443888	+	WP_309150904.1
Lysobacter yananisis	NZ_JBANDK010000001.1	WP_309151076.1	2077166	2078039	+	WP_309151075.1
Acinetobacter pittii	NZ_JAVINI010000076.1	WP_309165139.1	172659	171795	-	WP_309165138.1
Pseudomonas sp.	NZ_JANODU010000354.1	WP_309675440.1	1581	741	-	WP_309675439.1
Pseudoalteromonas sp. HL-AS1	NZ_CP133569.1	WP_024596352.1	2260383	2259525	-	WP_309166684.1
Pseudoalteromonas sp. HL-AS1	NZ_CP133569.1	WP_309168704.1	1564957	1565788	+	WP_309168705.1
Pleionea litopenaei	NZ_CP133548.1	WP_309203348.1	995884	995038	-	WP_309203347.1
Lysobacter arvi	NZ_JARUHG010000001.1	WP_309261199.1	758416	759271	+	WP_309261200.1
Stenotrophomonas sp.	NZ_JAITUH010000076.1	WP_249844553.1	55249	56125	+	WP_309339944.1
Nitrosomonas sp.	NZ_JAWKYU010000001.1	WP_292951907.1	271984	271123	-	WP_309370553.1
Lysobacter arvi	NZ_JARUHG010000001.1	WP_309261728.1	1454698	1455574	+	WP_309261729.1
Brevundimonas sp.	NZ_JANODA010000062.1	WP_309629304.1	4318	5188	+	WP_309629305.1
Aeromonas veronii	NZ_JAVIXX010000004.1	WP_309507338.1	232615	233473	+	WP_309507339.1
Stenotrophomonas sp. 1337	NZ_JAVDSR010000006.1	WP_309910282.1	108893	108017	-	WP_309910281.1
Pseudomonas fluorescens	NZ_JAVIZU010000001.1	WP_227972347.1	1863900	1863015	-	WP_310047611.1
Luteibacter sp. 3190	NZ_JAVDUO010000004.1	WP_310049347.1	96550	95710	-	WP_310049351.1
Lysobacter niabensis	NZ_JAVDVW010000001.1	WP_310052493.1	921489	922350	+	WP_310052495.1
Lysobacter niabensis	NZ_JAVDVW010000001.1	WP_310053393.1	1683620	1684511	+	WP_310053394.1
Pseudomonas synxantha	NZ_JAVDSD010000005.1	WP_310059412.1	45069	44226	-	WP_310059410.1
Lysobacter niastensis	NZ_JAVDVY010000001.1	WP_310059819.1	1410759	1409874	-	WP_310059816.1
Lysobacter niastensis	NZ_JAVDVY010000001.1	WP_310060349.1	1650613	1651474	+	WP_310060353.1
Rheinheimera soli	NZ_JAVDWR010000038.1	WP_310282042.1	7997	7148	-	WP_310282040.1
Cellvibrio fibrivorans	NZ_JAVDVX010000003.1	WP_310072006.1	341398	342265	+	WP_310072008.1
Pseudoxanthomonas sacheonensis	NZ_JAVDTT010000001.1	WP_310090051.1	543885	543030	-	WP_310090050.1
Pseudoxanthomonas japonensis	NZ_JAVDVS010000001.1	WP_310161218.1	405660	406521	+	WP_310161219.1
Rheinheimera pacifica	NZ_JAVDVM010000001.1	WP_310205764.1	82289	81443	-	WP_310203571.1
Pseudomonas sp. 2957	NZ_JAVDUL010000002.1	WP_150742175.1	135744	136629	+	WP_310216014.1
Pseudomonas sp. 3296	NZ_JAVDUY010000001.1	WP_310259526.1	114088	113248	-	WP_310259523.1
Pseudomonas peli	NZ_JAVDWF010000001.1	WP_310284088.1	589517	588674	-	WP_310284086.1
Pseudomonas sp. BE134	NZ_JAVDUA010000021.1	WP_310351783.1	80711	81551	+	WP_310336321.1
Rhodoferax saidenbachensis	NZ_JAVDXO010000005.1	WP_310343561.1	287926	287008	-	WP_310343559.1
Pseudomonas brassicacearum	NZ_JAVDVC010000003.1	WP_310359017.1	225039	225903	+	WP_310359020.1
Roseateles sp.	NZ_JANNMI010000405.1	WP_310388904.1	11597	12488	+	WP_310388906.1
Pseudomonas koreensis	NZ_JAVDVD010000016.1	WP_310408640.1	25518	24633	-	WP_310408637.1
Thiobacillus sp.	NZ_JASJPD010000039.1	WP_310447343.1	117712	118564	+	WP_310447344.1
Sphaerotilus sp.	NZ_JANPAB010000061.1	WP_310461918.1	26544	27402	+	WP_310461919.1
Shewanella sp. DAU334	NZ_CP136522.1	WP_310470694.1	1521795	1522632	+	WP_310472939.1
Dechloromonas sp.	NZ_JASJPL010000005.1	WP_310491932.1	81858	81018	-	WP_310491931.1
Salibacter sp.	NZ_JAVLCE010000075.1	WP_310668999.1	7497	8367	+	WP_310669000.1
Limnohabitans sp.	NZ_JAVKLQ010000072.1	WP_310646712.1	48474	47649	-	WP_310646711.1
Ectopseudomonas guguanensis	NZ_JAVKYQ010000001.1	WP_310544454.1	901509	902352	+	WP_310544455.1
Limnohabitans sp.	NZ_JAVKLO010000035.1	WP_310610388.1	34800	33951	-	WP_310610387.1
Pseudomonas sp. JL3	NZ_JAKWJK010000001.1	WP_310658686.1	692570	691733	-	WP_310658685.1
Pseudomonas sp. JL2	NZ_JAKUDH010000007.1	WP_310662910.1	113608	114496	+	WP_310662911.1
Thiohalophilus sp.	NZ_JAVLAZ010000068.1	WP_310694238.1	12945	12087	-	WP_310694237.1
Hydrogenovibrio sp.	NZ_JAVLAW010000001.1	WP_310678771.1	380610	381462	+	WP_310678772.1
Salibacter sp.	NZ_JAVLBN010000004.1	WP_310681778.1	102642	101793	-	WP_310681775.1
Methylomonas koyamae	NZ_CP133985.1	WP_310750863.1	4666526	4665677	-	WP_310750861.1
Shewanella baltica	NZ_JAVIAP010000017.1	WP_259520175.1	27315	26445	-	WP_310803608.1
Pseudomonas sp. SZMC_28357	NZ_JAVLSB010000043.1	WP_310846411.1	180354	179496	-	WP_310846408.1
Pseudidiomarina andamanensis	NZ_JAMZRF010000001.1	WP_156265838.1	595861	596689	+	WP_310942367.1
Lysobacter capsici	NZ_CP134269.1	WP_310979599.1	6200758	6199906	-	WP_310979598.1
Acinetobacter sp. V110_1	NZ_JAVQNN010000030.1	WP_311071732.1	948170	947306	-	WP_311071730.1
Lysobacter capsici	NZ_CP134269.1	WP_310980896.1	2047470	2046600	-	WP_310980895.1
Acinetobacter sp. V104_3	NZ_JAVQNQ010000020.1	WP_311080314.1	203283	202419	-	WP_311080312.1
Acinetobacter sp. V115_6	NZ_JAVQNO010000021.1	WP_182917415.1	507383	508247	+	WP_311082851.1
Acinetobacter sp. V117_2	NZ_JAVQNM010000021.1	WP_311087920.1	1254448	1253584	-	WP_311087919.1
Pseudomonas sp. SG20056	NZ_CP134499.1	WP_311088906.1	3166432	3165577	-	WP_311088905.1
Neisseria sicca	NZ_CAUOMS010000004.1	WP_311151513.1	33038	33881	+	WP_311151514.1
Stenotrophomonas aracearum	NZ_CP115543.1	WP_311184237.1	1441762	1440877	-	WP_311184236.1
Pseudomonas aeruginosa	NZ_JAVQRF010000021.1	WP_009877067.1	89383	88552	-	WP_311186289.1
Stenotrophomonas oahuensis	NZ_CP115541.1	WP_311190726.1	3173625	3172749	-	WP_311190725.1
Banduia mediterranea	NZ_JAVRIC010000007.1	WP_311364449.1	45842	44969	-	WP_311364448.1
Spectribacter hydrogenooxidans	NZ_JAVRIB010000013.1	WP_311653638.1	26252	27107	+	WP_311653639.1
uncultured Neisseria sp.	NZ_CAUSGY010000006.1	WP_204788998.1	97482	96639	-	WP_311458463.1
uncultured Neisseria sp.	NZ_CAUSPD010000002.1	WP_311476029.1	165334	164491	-	WP_311476028.1
Spectribacter acetivorans	NZ_JAVRHY010000005.1	WP_311658466.1	230750	231608	+	WP_311658467.1
Pseudomonas sp. VD-NE ins	NZ_CP134772.1	WP_311886506.1	2504578	2505418	+	WP_311886507.1
Shewanella sp. SP2S2-6	NZ_JAUOEQ010000010.1	WP_311890675.1	48964	49834	+	WP_311890676.1
Shewanella scandinavica	NZ_JAUOES010000023.1	WP_107404342.1	65032	65902	+	WP_311900447.1
Stenotrophomonas indicatrix	NZ_DALYQJ010000229.1	WP_312110592.1	6171	5394	-	WP_312110590.1
Shewanella sp. SP2S2-4	NZ_JAUOER010000027.1	WP_311989202.1	64593	65463	+	WP_311989203.1
Shewanella sp. SP1S2-4	NZ_JAUOET010000021.1	WP_311991160.1	66413	67280	+	WP_311991161.1
Stenotrophomonas indicatrix	NZ_DALYQJ010000189.1	WP_033830593.1	455	1301	+	WP_312110060.1
Pseudomonas sp. rhizo66	NZ_JAUJWZ010000012.1	WP_250606806.1	179020	178180	-	WP_311997105.1
Shewanella sp. SP1S1-7	NZ_JAUOEU010000025.1	WP_311999930.1	48916	49783	+	WP_311999931.1
Pseudoalteromonas sp. bablab_jr011	NZ_JACDWU010000295.1	WP_036967556.1	29366	30230	+	WP_312000549.1
Acinetobacter courvalinii	NZ_DALZEX010000002.1	WP_312049523.1	258799	257935	-	WP_312049521.1
Stenotrophomonas sp.	NZ_DAMAGC010000020.1	WP_312236871.1	5994	6801	+	WP_312236843.1
Stenotrophomonas geniculata	NZ_DALYPH010000008.1	WP_312250474.1	176282	177158	+	WP_312250475.1
Stenotrophomonas sp.	NZ_DALYNJ010000009.1	WP_312252465.1	41400	42246	+	WP_312252466.1
Candidatus Igneacidithiobacillus taiwanensis	NZ_JAVRKK010000030.1	WP_312262556.1	5232	6042	+	WP_312262555.1
Stenotrophomonas indicatrix	NZ_DAMAEN010000009.1	WP_312310167.1	59373	60219	+	WP_312310169.1
Stenotrophomonas indicatrix	NZ_DAIRPY010000067.1	WP_025875388.1	2553	1677	-	WP_312400541.1
Pseudomonas sp.	NZ_DALZEJ010000045.1	WP_312389392.1	25755	26586	+	WP_312389393.1
Stenotrophomonas sp.	NZ_DAMAFZ010000012.1	WP_312320763.1	105500	106358	+	WP_312320764.1
Stenotrophomonas sp.	NZ_DAMAFB010000005.1	WP_312327727.1	17992	17134	-	WP_312327724.1
Stenotrophomonas sp.	NZ_DALZWB010000045.1	WP_312370159.1	15883	15022	-	WP_312370157.1
Stenotrophomonas sp.	NZ_DALYRM010000522.1	WP_312648259.1	1246	460	-	WP_312648257.1
Stenotrophomonas pavanii	NZ_DALZSM010000063.1	WP_312454087.1	1602	756	-	WP_312454085.1
Stenotrophomonas geniculata	NZ_DALZUS010000003.1	WP_312391085.1	40801	41647	+	WP_312391087.1
Comamonas sp.	NZ_DAMACZ010000003.1	WP_312410845.1	60798	61581	+	WP_312410848.1
Comamonas sediminis	NZ_JBGBDC010000003.1	WP_239809469.1	373280	372497	-	WP_312461553.1
Stenotrophomonas maltophilia	NZ_JAVSKL010000001.1	WP_012479633.1	250314	249438	-	WP_312546804.1
Stenotrophomonas maltophilia	NZ_JAVSKQ010000001.1	WP_312553735.1	1874288	1875164	+	WP_312553737.1
Stenotrophomonas pavanii	NZ_JAVSKN010000001.1	WP_312558620.1	257098	257974	+	WP_312558622.1
Stenotrophomonas maltophilia	NZ_JAVSKO010000002.1	WP_312560511.1	42988	43864	+	WP_312560513.1
Scandinavium sp.	NZ_DALZVG010000042.1	WP_312629999.1	4698	5529	+	WP_312630001.1
Stenotrophomonas pavanii	NZ_JAVSKI010000001.1	WP_312580390.1	632412	631566	-	WP_312580389.1
Pseudomonas soli	NZ_JAUEGC010000005.1	WP_094011361.1	98636	99458	+	WP_312660038.1
Stenotrophomonas geniculata	NZ_DAMBTE010000002.1	WP_312660289.1	51318	50472	-	WP_312660287.1
Stenotrophomonas geniculata	NZ_DAMBTE010000002.1	WP_312660458.1	334683	333807	-	WP_312660456.1
Stenotrophomonas chelatiphaga	NZ_DAMBRS010000016.1	WP_312684761.1	17663	16802	-	WP_312684760.1
Stenotrophomonas lactitubi	NZ_DAMBTC010000064.1	WP_312705970.1	9884	10760	+	WP_312705971.1
Stenotrophomonas sp.	NZ_DAMBCN010000005.1	WP_312707232.1	177242	178118	+	WP_312707233.1
Stenotrophomonas indicatrix	NZ_DAMBOK010000185.1	WP_032975652.1	837	1713	+	WP_313116879.1
Stenotrophomonas geniculata	NZ_DAMBQU010000002.1	WP_010483448.1	112540	111694	-	WP_312718027.1
Stenotrophomonas sp.	NZ_DAMBUR010000003.1	WP_312736019.1	52733	51887	-	WP_312736017.1
Acinetobacter oleivorans	NZ_DAMBUY010000013.1	WP_312822689.1	3617	4481	+	WP_312822691.1
Stenotrophomonas sp.	NZ_DAMBUR010000009.1	WP_312737135.1	14138	13262	-	WP_312737133.1
Pseudoxanthomonas mexicana	NZ_DAMBDX010000002.1	WP_185896670.1	534797	533945	-	WP_312768985.1
Stenotrophomonas sp.	NZ_DAMCCO010000013.1	WP_312915893.1	6329	7190	+	WP_312915894.1
Stenotrophomonas cyclobalanopsidis	NZ_DAMBGR010000035.1	WP_313054043.1	22716	23592	+	WP_313054046.1
Stenotrophomonas sp.	NZ_DAMBQI010000105.1	WP_313142709.1	10435	9559	-	WP_313142708.1
Stenotrophomonas sp.	NZ_DAMBMK010000025.1	WP_312252465.1	21304	22150	+	WP_313139668.1
Stenotrophomonas sp.	NZ_DAMBMK010000029.1	WP_313139739.1	14346	13470	-	WP_313139738.1
Stenotrophomonas sp.	NZ_DAMBQI010000049.1	WP_313142039.1	14195	15041	+	WP_313142040.1
Stenotrophomonas sp.	NZ_DAMBNM010000011.1	WP_313146006.1	100222	99346	-	WP_313146004.1
Stenotrophomonas sp.	NZ_DAMBKV010000001.1	WP_313169407.1	175113	174294	-	WP_313169405.1
Stenotrophomonas sp.	NZ_DAMCZT010000055.1	WP_313179671.1	12521	11645	-	WP_313179670.1
Pseudomonas sp.	NZ_DAMALZ010000004.1	WP_313201278.1	288266	289103	+	WP_313201279.1
Pseudomonas sp.	NZ_DAMALZ010000009.1	WP_313202957.1	141324	142170	+	WP_313202956.1
Stenotrophomonas geniculata	NZ_DAMBIR010000004.1	WP_191863029.1	109232	110108	+	WP_313208364.1
Stenotrophomonas sp. TWI273	NZ_JBDJOA010000020.1	WP_346494227.1	13279	12406	-	WP_313211688.1
Stenotrophomonas acidaminiphila	NZ_DAMDNZ010000007.1	WP_056931850.1	146108	145259	-	WP_313213660.1
Stenotrophomonas sp.	NZ_DAMAZX010000001.1	WP_313217753.1	582569	581696	-	WP_313217752.1
Pseudoxanthomonas mexicana	NZ_DAMAMN010000003.1	WP_313222438.1	389996	390848	+	WP_313222440.1
Stenotrophomonas sp.	NZ_DAMAMC010000002.1	WP_017356812.1	191237	190364	-	WP_313241707.1
Stenotrophomonas pavanii	NZ_DAMAPS010000001.1	WP_313225495.1	559493	560339	+	WP_313225496.1
Stenotrophomonas rhizophila	NZ_DAMCWO010000012.1	WP_313246237.1	685	1555	+	WP_313246238.1
Stenotrophomonas indicatrix	NZ_DAMCWK010000088.1	WP_313251706.1	9814	10690	+	WP_313251708.1
Stenotrophomonas indicatrix	NZ_DAMDEO010000005.1	WP_279208495.1	3279	2403	-	WP_313282369.1
Stenotrophomonas sp.	NZ_DAMAYN010000112.1	WP_313275011.1	6319	7180	+	WP_313275014.1
Stenotrophomonas sp.	NZ_DAMBAK010000001.1	WP_313251447.1	545722	546595	+	WP_313251449.1
Stenotrophomonas geniculata	NZ_DAMAZA010000044.1	WP_313270589.1	9069	9945	+	WP_313270592.1
Stenotrophomonas pavanii	NZ_DAMAYH010000112.1	WP_313287930.1	5659	6505	+	WP_313287931.1
Stenotrophomonas pavanii	NZ_JBDKQJ010000007.1	WP_312558620.1	147866	148742	+	WP_313287465.1
Stenotrophomonas sp.	NZ_DAMCYF010000003.1	WP_049436508.1	159017	159893	+	WP_313300358.1
Stenotrophomonas sp.	NZ_DAMCXW010000053.1	WP_313402010.1	16118	15257	-	WP_313402009.1
Stenotrophomonas sp.	NZ_DAMBEF010000018.1	WP_313319019.1	13006	12190	-	WP_313319018.1
Pseudomonas sp.	NZ_DAMDQW010000024.1	WP_313406418.1	17626	18469	+	WP_313406420.1
Stenotrophomonas sp.	NZ_DAMCHR010000002.1	WP_313413752.1	108240	109116	+	WP_313413753.1
Pseudomonas sp.	NZ_DAMCWP010000196.1	WP_313431289.1	7971	7125	-	WP_313431288.1
Stenotrophomonas sp.	NZ_DAMCHR010000002.1	WP_313414090.1	401312	402170	+	WP_313414092.1
Stenotrophomonas sp.	NZ_DAMCHQ010000019.1	WP_313419510.1	42849	43725	+	WP_313419511.1
Stenotrophomonas rhizophila	NZ_DAMCJU010000008.1	WP_313425873.1	119357	118484	-	WP_313425871.1
Stenotrophomonas sp.	NZ_DAMDHT010000001.1	WP_313435291.1	286058	285212	-	WP_313435289.1
Pseudomonas soli	NZ_DAMCLP010000129.1	WP_038706400.1	8707	9529	+	WP_313651819.1
Stenotrophomonas sp.	NZ_DAMDHT010000006.1	WP_313438714.1	122474	123350	+	WP_313438717.1
Stenotrophomonas indicatrix	NZ_DAMDGY010000004.1	WP_313444223.1	63020	63866	+	WP_313444225.1
Stenotrophomonas sp.	NZ_DAMDFR010000069.1	WP_313461085.1	13474	12667	-	WP_313461067.1
Stenotrophomonas sp.	NZ_DAMCOG010000030.1	WP_313494204.1	15866	15047	-	WP_313494202.1
Stenotrophomonas pavanii	NZ_DAMCPP010000059.1	WP_049469742.1	17226	16380	-	WP_313519892.1
Pseudoxanthomonas mexicana	NZ_DAMDJJ010000001.1	WP_313494760.1	13996	14848	+	WP_313494762.1
Stenotrophomonas sp.	NZ_DAMDJN010000036.1	WP_313645165.1	11447	12308	+	WP_313645166.1
Pseudomonas sp.	NZ_DAMDFK010000028.1	WP_313712660.1	5400	4554	-	WP_313712659.1
Pseudomonas sp.	NZ_DAMDFK010000015.1	WP_313711827.1	52080	52917	+	WP_313711828.1
Methylomonas sp. MV1	NZ_JAVSMY010000003.1	WP_313731038.1	1245642	1246494	+	WP_313731040.1
Methylomonas sp. MO1	NZ_JAVSMZ010000001.1	WP_313732752.1	1383884	1384736	+	WP_313732753.1
Rhodoferax potami	NZ_JAVBIK010000001.1	WP_313874699.1	2031738	2032680	+	WP_313874700.1
uncultured Neisseria sp.	NZ_CAUVSY010000031.1	WP_314061214.1	11026	10183	-	WP_314061212.1
Rheinheimera sp. MMS21-TC3	NZ_CP135084.1	WP_313908089.1	644750	645593	+	WP_313908091.1
uncultured Stenotrophomonas sp.	NZ_CAUQPH010000143.1	WP_314106409.1	6494	7376	+	WP_314106410.1
Sulfuriflexus sp.	NZ_JAVVES010000041.1	WP_314164376.1	23583	24435	+	WP_314164378.1
Tahibacter sp.	NZ_JAVTWC010000096.1	WP_313918486.1	19151	18275	-	WP_313918485.1
Pseudoxanthomonas sp.	NZ_JAVTWN010000053.1	WP_313928149.1	49933	50788	+	WP_313928150.1
Methylophilus sp. VKM B-3414	NZ_JAVTLI010000003.1	WP_194748634.1	698917	698038	-	WP_313985701.1
Pseudidiomarina fusca	NZ_JANFPJ010000009.1	WP_313932676.1	45122	44255	-	WP_313932675.1
uncultured Neisseria sp.	NZ_CAUVKN010000021.1	WP_314053409.1	15857	16700	+	WP_314053411.1
Stenotrophomonas rhizophila	NZ_CAURMW010000141.1	WP_314405168.1	2929	2056	-	WP_314405167.1
uncultured Cardiobacterium sp.	NZ_CAURCR010000012.1	WP_298048677.1	36573	37410	+	WP_314383409.1
Lautropia mirabilis	NZ_CAURXC010000002.1	WP_314331593.1	6967	5947	-	WP_314331591.1
uncultured Neisseria sp.	NZ_CAUTJO010000035.1	WP_314593094.1	4864	4021	-	WP_314593093.1
uncultured Acinetobacter sp.	NZ_CAUQTB010000003.1	WP_314367484.1	35805	36669	+	WP_314367487.1
Neisseria elongata	NZ_CAURIW010000022.1	WP_107918299.1	16032	16893	+	WP_314379159.1
uncultured Neisseria sp.	NZ_CAUQZG010000002.1	WP_314458537.1	94646	95489	+	WP_314458539.1
uncultured Kingella sp.	NZ_CAUSAG010000005.1	WP_314485615.1	8094	8952	+	WP_314485618.1
uncultured Pseudomonas sp.	NZ_CAUSCG010000018.1	WP_314531063.1	22612	23446	+	WP_314531065.1
uncultured Neisseria sp.	NZ_CAUPWK010000001.1	WP_314574689.1	374720	373877	-	WP_314574686.1
uncultured Neisseria sp.	NZ_CAUTCP010000010.1	WP_254321311.1	84289	83446	-	WP_314589813.1
uncultured Neisseria sp.	NZ_CAUTUL010000003.1	WP_293208494.1	104289	103446	-	WP_314595049.1
uncultured Neisseria sp.	NZ_CAUVAA010000003.1	WP_314598691.1	211249	210406	-	WP_314598692.1
Aquabacterium sp. OR-4	NZ_JAOCQD020000002.1	WP_260787404.1	1382559	1381665	-	WP_314600036.1
Acinetobacter guillouiae	NZ_CAURTB010000064.1	WP_315080399.1	1559	2423	+	WP_315080402.1
uncultured Pseudomonas sp.	NZ_CAURHP010000011.1	WP_314615444.1	77489	78329	+	WP_314615445.1
Aeromonas piscicola	NZ_CAURMI010000004.1	WP_314922923.1	94308	95166	+	WP_314922925.1
Neisseria elongata	NZ_CAUSZR010000019.1	WP_314935174.1	12014	11153	-	WP_314935172.1
uncultured Neisseria sp.	NZ_CAURGP010000023.1	WP_315039889.1	22795	21952	-	WP_315039887.1
uncultured Moraxella sp.	NZ_CAURHK010000001.1	WP_315040589.1	40844	41768	+	WP_315040591.1
uncultured Neisseria sp.	NZ_CAUUQW010000002.1	WP_315093246.1	90730	91573	+	WP_315093249.1
uncultured Neisseria sp.	NZ_CAUVBC010000009.1	WP_049323685.1	18815	17972	-	WP_315117019.1
uncultured Aquabacterium sp.	NZ_CAUPJV010000009.1	WP_315194753.1	92157	93147	+	WP_315194754.1
uncultured Aquabacterium sp.	NZ_CAUPJV010000021.1	WP_315197222.1	31888	31042	-	WP_315197220.1
uncultured Limnohabitans sp.	NZ_CAUPRM010000003.1	WP_315228055.1	81135	80373	-	WP_315228053.1
uncultured Limnohabitans sp.	NZ_CAUPRM010000012.1	WP_315229997.1	21239	22064	+	WP_315229999.1
Kingella oralis	NZ_CAUVFH010000060.1	WP_315368552.1	11012	10136	-	WP_315368551.1
uncultured Limnohabitans sp.	NZ_CAUPNL010000012.1	WP_315262061.1	38496	37770	-	WP_315262060.1
uncultured Limnohabitans sp.	NZ_CAUPNL010000012.1	WP_315262064.1	40820	39977	-	WP_315262060.1
uncultured Limnohabitans sp.	NZ_CAUPNL010000012.1	WP_315262061.1	38496	37770	-	WP_315262063.1
uncultured Limnohabitans sp.	NZ_CAUPNL010000012.1	WP_315262064.1	40820	39977	-	WP_315262063.1
Neisseria bacilliformis	NZ_CAURTR010000006.1	WP_315285123.1	30037	30913	+	WP_315285125.1
uncultured Stenotrophomonas sp.	NZ_CAUQLJ010000029.1	WP_315389680.1	9377	10235	+	WP_315389682.1
uncultured Pseudomonas sp.	NZ_CAURSZ010000033.1	WP_315448219.1	45507	44667	-	WP_315448217.1
uncultured Rhodoferax sp.	NZ_CAUPDQ010000005.1	WP_315480168.1	69858	70791	+	WP_315480169.1
uncultured Rhodoferax sp.	NZ_CAUPQG010000004.1	WP_315488591.1	16785	15906	-	WP_315488590.1
uncultured Rhodoferax sp.	NZ_CAUOQT010000005.1	WP_315494483.1	256260	255327	-	WP_315494482.1
Lautropia mirabilis	NZ_CAUTNE010000006.1	WP_315548375.1	42028	41008	-	WP_315548373.1
Neisseria sp. DTU_2021_1001991_1_SI_NGA_ILE_055	NZ_CP135440.1	WP_315611344.1	1966974	1966131	-	WP_315611343.1
Roseateles aquae	NZ_JAVXZY010000002.1	WP_315649244.1	46413	45540	-	WP_315649243.1
Curvibacter sp. APW13	NZ_JAVXZZ010000001.1	WP_315677251.1	1290649	1291543	+	WP_315677252.1
Candidatus Methylospira mobilis	NZ_CP135727.1	WP_153247988.1	2402299	2402095	-	WP_315698897.1
Pseudomonas sp. C9-3	NZ_CP135919.1	WP_064979857.1	519444	520284	+	WP_315808995.1
Stenotrophomonas indicatrix	NZ_JAVYIJ010000001.1	WP_315829437.1	1724547	1725423	+	WP_315829438.1
Haemophilus parahaemolyticus	NZ_JAWFOS010000054.1	WP_111312252.1	780	1701	+	WP_316448844.1
uncultured Rhodoferax sp.	NZ_CAUPAW010000009.1	WP_315849105.1	87224	86291	-	WP_315849104.1
Pseudomonas sp. JV414	NZ_VYKC01000022.1	WP_050681461.1	762073	762907	+	WP_315867408.1
Pseudomonas aeruginosa	NZ_JAUZAQ010000001.1	WP_003118206.1	998151	997320	-	WP_316133161.1
Candidatus Trichorickettsia mobilis	NZ_OY728607.1	WP_316355085.1	1599649	1600480	+	WP_316355087.1
Mesoterricola silvestris	NZ_AP027080.1	WP_316412753.1	3845511	3846354	+	WP_316412754.1
Pseudomonas sp.	NZ_JAWFLI010000029.1	WP_316866743.1	64712	65558	+	WP_316866744.1
Mesoterricola silvestris	NZ_AP027080.1	WP_316414516.1	963929	963101	-	WP_316414515.1
Pseudomonas sp. zfem001	NZ_JAVYJI010000001.1	WP_316913451.1	175576	174733	-	WP_316913450.1
[truncated: 21,974 more rows]
